# Supplementary material for: Tissue-specific activities of the Fat1 cadherin cooperate to control neuromuscular morphogenesis
Source: PLoS Biol. 2018 May 16;16(5):e2004734. doi: 10.1371/journal.pbio.2004734 (PMC5973635; doi:10.1371/journal.pbio.2004734)
Supplement: S1 Data — (XLSX) [file pbio.2004734.s001.xlsx]

## Sheet: Figure 1C
Figure 1C : ratio of CM expansion based on MLC3F-2E staining
Left graph : correlation between CM area and body wall muscle area
Right graph : ratio between CM area and body wall muscle area																CM/BM normalized to median ratio of controls same litter
		CM-diff area				Figure 1C Left												Figure 1C Right
						blue circles = Controls; MLC3F-2E (n=21)												blue circles = Controls; MLC3F-2E (n=21)
						red circles = Fat1-/-; MLC3F-2E (n=14)												red circles = Fat1-/-; MLC3F-2E (n=14)
										ALL VALUES, Left and Right sides considered independently							Average value (mean of left/right ratios) per embryo
					BW (Body wall) area
		RAW VALUES sorted by litter								RATIO CM area/BM area normalized to the median ratio of controls (same litter)
	Controls; MLC3F-2E (n=21)			Fat1-/-; MLC3F-2E (n=14)						Controls; MLC3F-2E (n=21)		Fat1-/-; MLC3F-2E (n=14)
	Embryo Name (and side)	WT-CM-diff area	WT-BW area	Embryo Name (and side)	Fat1-/- CM area	Fat1-/- BW area			mean WT same litter	CM area / BW area	ratio(CM/BW)/ median WT ratio	CM area / BW area	ratio(CM/BW)/ median WT ratio				Controls; MLC3F-2E (n=11)	Fat1-/-; MLC3F-2E (n=7)
	AHF1L PBS	1.09517e+06	3.01717e+06	AHF2L	159584	1.93186e+06			0.36181	0.362978	1.00323	0.0826065	0.228315				1.08731	0.278962
	AHF1R	1.09761e+06	2.58978e+06	AHF2R	218431	1.83161e+06				0.423824	1.1714	0.119256	0.329609
	AHF5L	523819	1.6669e+06	AHF6L	234272	2.3757e+06				0.314247	0.868543	0.0986117	0.272551				0.912685	0.34416
	AHF5R	592077	1.71027e+06	AHF6R	320199	2.12857e+06				0.34619	0.956827	0.150429	0.415769
	AHF3L gly	591336	1.95043e+06	AHF9L	323864	2.40979e+06			0.303721	0.303182	0.998227	0.134395	0.442495				1.07129	0.454683
	AHF3R	678237	1.9514e+06	AHF9R	315302	2.2236e+06				0.347564	1.14435	0.141798	0.46687
	AHF7L	606981	2.24409e+06							0.27048	0.890555						0.92871
	AHF7R	620620	2.11342e+06							0.293657	0.966865
	AKY2L	396267	1.88042e+06	AKY7L	103138	1.60784e+06			0.27444	0.210733	0.767867	0.0641469	0.233738				1.02024	0.257579
	AKY2R	500642	1433456	AKY7R	93152.7	1.20613e+06				0.349255	1.27261	0.0772326	0.281419
	AKY3L	306075	1.46685e+06	AKY11L	89657.1	1.51817e+06				0.208661	0.760318	0.059056	0.215187				0.814321	0.245349
	AKY3R	327894	1.37596e+06	AKY11R	118407	1.566e+06				0.238302	0.868324	0.0756111	0.275511
	AKY4L	557771	1.85223e+06							0.301134	1.09727						1.2242
	AKY4R	539273	1.45434e+06							0.370804	1.35113
	AKY10L	345633	1.55644e+06							0.222066	0.809162						0.941239
	AKY10R	414137	1.40595e+06							0.294561	1.07332
	TE3Rflip	273474	1.50256e+06	TE10-a1	90522.3	1.47476e+06			0.182005	0.182005	1	0.061381	0.337248				1	0.325755
				TE10-a2	88197.3	1.54198e+06						0.0571974	0.314262
	AKZ3L	772606	1.94784e+06	AKZ9L	575461	3.194e+06			0.383534	0.396648	1.03419	0.18017	0.469762				0.969125	0.472446
	AKZ3R	720087	2.07675e+06	AKZ9R	548257	3.00863e+06				0.346737	0.904058	0.182228	0.47513
	AKZ6L	982938	2.6274e+06							0.374111	0.975432						1.03087
	AKZ6R	974593	2.33918e+06							0.416639	1.08632
									MEAN	0.313037	1	0.106009	0.339848			MEAN	1	0.339848
									MEDIANE	0.314247	0.998227	0.0906091	0.321936			MEDIANE	1	0.325755
									NB	21	21	14	14			NB	11	7
									STDEV	0.0705183	0.154664	0.0449189	0.0959573			STDEV	0.107668	0.091644
									SEM	0.0153884	0.0337504	0.0120051	0.0256457			SEM	0.0324631	0.0346382
											column 1		column 2				column 1	column 2
																STATS (p-values calculated with STATEL addin)
																1 average data point/embryo
																comparison		t-test (excel calc)		Mann-Whitney (STATEL)		t-test (STATEL)
																controls-Fat1-/-		9.01121e-10	**	7.43098e-07	**	1e-05
																NA = not applicable
																red indicates which test was used in the figure (t-test when normal distribution and equal variance, mann-whitney otherwise)

## Sheet: Figure 1F
Figure 1F: ratio of CM expansion based on Gdnf-LacZ staining
Left graph : correlation between CM area and trunk length																CM/trunkLength normalized to median ratio of WT same litter
Right graph : ratio between CM area and trunk length
		CM (um2)				Figure 1F Left												Figure 1F Right
						blue circles = Controls; Gdnf-LacZ/+ (n=21)												blue circles = Controls; Gdnf-LacZ/+ (n=21)
						red circles = Fat1-/-; Gdnf-LacZ/+ (n=14)												red circles = Fat1-/-; Gdnf-LacZ/+ (n=14)
				trunk length (um)
										ALL VALUES, Left and Right sides considered independently							Average value (mean of left/right ratios) per embryo
					BW (Body wall) area
		RAW VALUES sorted by litter								RATIO CM area/BM area normalized to the median ratio of WT controls (same litter)
	Controls; Gdnf-LacZ/+ (n=21)			Fat1-/-; Gdnf-LacZ/+ (n=14)						Controls; Gdnf-LacZ/+ (n=21)		Fat1-/-; Gdnf-LacZ/+ (n=14)
	Embryo Name (and side)	WT-CM-GZ area	WT-trunk Length	Embryo Name (and side)	Fat1-/- CM-GZ area	Fat1-/- trunk length			mean WT same litter	CM area / BW area	ratio(CM/BW)/ median WT ratio	CM area / BW area	ratio(CM/BW)/ median WT ratio				Controls; Gdnf-LacZ/+ (n=12)	Fat1-/-; Gdnf-LacZ/+ (n=7)
	AFP3L	1.06673e+06	4462.1	AFP7L	888478	4880.9			236.634	239.066	1.01028	182.032	0.769255				1.01485	0.830255
	AFP3R	1.00365e+06	4160.51	AFP7R	934859	4432.69				241.231	1.01943	210.901	0.891254
	AFP8L	946632	4371.72							216.535	0.915065						1.00822
	AFP8R	1.14345e+06	4387.4							260.62	1.10137
	AFP1L (glycerol)	1.08418e+06	4803.27							225.716	0.953863						0.953863
	ABK4L	1.04207e+06	4209.43	ABK5R	807054	4209.43			258.015	247.557	0.959468	191.725	0.743079				0.977314	0.743079
	ABK3L	1.10885e+06	4318.51							256.766	0.995159
	ABK10L	1.1975e+06	4439.76	ABK6L	726352	4451.93				269.722	1.04537	163.154	0.632345				1.04537	0.632345
	AKK7L	957217	4536.09						211.022	211.022	1						1
	AKK6L	2.38953e+06	5153.98	AKK8L	1.87558e+06	5304.14			483.197	463.628	0.959501	353.607	0.731807				1.06651	0.744564
	AKK6R	2.83434e+06	4998.49	AKK8R	1.83029e+06	5001.67				567.039	1.17352	365.935	0.757321
	AKK2L	2.87648e+06	5450.32	AKK10L	1.47538e+06	5052.61				527.763	1.09223	292.004	0.604317				1.1351	0.645457
	AKK2R	2.99301e+06	5258.33	AKK10R	1.69077e+06	5096.36				569.193	1.17797	331.761	0.686596
	AKK23L	1.96476e+06	5042.5							389.64	0.806379						0.798388
	AKK23R	1.71793e+06	4498.16							381.917	0.790398
	AFS1L	1.04018e+06	4251.7	AFS4L	1.28934e+06	5047.35			442.965	244.651	0.552304	255.45	0.576681				0.587001	0.608348
	AFS1R	1.16987e+06	4248.03	AFS4R	1.37629e+06	4854.58				275.39	0.621698	283.504	0.640015
	AFS2L	3.1466e+06	5035.1	AFS7L	975764	4797.86				624.933	1.4108	203.375	0.459122				1.36901	0.459122
	AFS2R	2.77472e+06	4719.58							587.918	1.32723
	AFS3L	2.16842e+06	4873.26							444.963	1.00451						1.04398
	AFS3R	2.20476e+06	4593.88							479.934	1.08346
									MEAN	367.867	1	257.586	0.681072			MEAN	0.999968	0.666167
									MEDIANE	275.39	1.00451	255.45	0.686596			MEDIANE	1.01153	0.645457
									NB	21	21	11	11			NB	12	7
									STDEV	145.024	0.200442	72.3906	0.115899			STDEV	0.185126	0.120257
									SEM	31.6468	0.0437401	21.8266	0.034945			SEM	0.0534413	0.0454527
											column 1		column 2				column 1	column 2
																STATS (p-values calculated with STATEL addin)
																1 average data point/embryo
																comparison		t-test (excel calc)		Mann-Whitney (STATEL)		t-test (STATEL)
																WT-Fat1-/-		0.000191862	**	0.0040592	**	0.00095
																NA = not applicable
																red indicates which test was used in the figure (t-test when normal distribution and equal variance, mann-whitney otherwise)

## Sheet: Figure S1B
Figure S1B : quantification of dispersed myocytes and ectopic muscles in the forelimbs based on MLC3F-2E staining
		Left plot : Number of dispersed myocytes in the forelimb (orange area)																Right plot : Area of the ectopic muscle in the forelimb (humeral region)
						Figure S1B - Left plot																Figure S1B -Right plot
						blue circles: Controls; MLC3F-2E (n=18)																blue circles: Controls; MLC3F-2E (n=20)
						red circles: Fat1-/-; MLC3F-2E (n=11)																red circles: Fat1-/-; MLC3F-2E (n=12)
			RAW VALUES sorted by litter																RAW VALUES sorted by litter
			ALL VALUES, Left and Right sides considered independently							Average value (mean of left/right ratios) per embryo									ALL VALUES, Left and Right sides considered independently							Average value (mean of left/right ratios) per embryo
		Controls; MLC3F-2E (n=18)		Fat1-/-; MLC3F-2E (n=11)														Controls; MLC3F-2E (n=18)		Fat1-/-; MLC3F-2E (n=11)
		Embryo Name (and side)	WT-CM-diff area	Embryo Name (and side)	Fat1-/- CM area				Controls; MLC3F-2E (n=10)	Fat1-/-; MLC3F-2E (n=6)								Embryo Name (and side)	WT-CM-diff area	Embryo Name (and side)	Fat1-/- CM area				Controls; MLC3F-2E (n=10)	Fat1-/-; MLC3F-2E (n=6)
		AHF1L PBS	44	AHF2L	170				34.5	153.5								AHF1L PBS	9103.18	AHF2L	95867.5				8801.29	119520
		AHF1R	25	AHF2R	137													AHF1R	8499.4	AHF2R	143172
		AHF5L	50	AHF6L	186				44.5	181								AHF5L	3800.28	AHF6L	107207				3421.2	92953.1
		AHF5R	39	AHF6R	176													AHF5R	3042.13	AHF6R	78699.3
		AHF3L gly	40	AHF9L	159				51	198								AHF3L gly	4669.07	AHF9L	99982				3343.34	104473
		AHF3R	62	AHF9R	237													AHF3R	2017.62	AHF9R	108964
		AHF7L	78						78.5									AHF7L	7250.85						5807.65
		AHF7R	79															AHF7R	4364.44
		AKY2L	68	AKY7L	217				69.5	222								AKY2L	6905.25	AKY7L	72669.7				10678.9	80678
		AKY2R	71	AKY7R	227													AKY2R	14452.5	AKY7R	88686.3
		AKY3L	83	AKY11L	275				73.5	275								AKY3L	4409.52	AKY11L	76442.7				6923.67	95726.1
		AKY3R	64	AKY11R														AKY3R	9437.82	AKY11R	115010
		AKY4L	80						80									AKY4L	3950.54						2997.05
																		AKY4R	2043.57
									95									AKY10L	1939.75						3531.85
		AKY10R	95															AKY10R	5123.95
		AKZ3L	55	AKZ9L	245				48	249.5								AKZ3L	2973.83	AKZ9L	125073				2377.56	122483
		AKZ3R	41	AKZ9R	254													AKZ3R	1781.29	AKZ9R	119893
		AKZ6L	45						57									AKZ6L	10308						6673.7
		AKZ6R	69															AKZ6R	3039.4
								MEAN	63.15	213.167														MEAN	5455.62	102639
								MEDIANE	63.25	210														MEDIANE	4669.75	100099
								NB	10	6														NB	10	6
								STDEV	19.0468	44.8248														STDEV	2790.05	16161.6
								SEM	6.02313	18.2997														SEM	882.291	6597.96
									column 1	column 2															column 1	column 2
								STATS (p-values calculated with STATEL addin)																STATS (p-values calculated with STATEL addin)
								1 average data point/embryo																1 average data point/embryo
								comparison		t-test (excel calc)		Mann-Whitney (STATEL)		t-test (STATEL)										comparison		t-test (excel calc)		Mann-Whitney (STATEL)		t-test (ORIGIN)
								controls-Fat1-/-		0.000217419	**	0.0011381	**	1e-05										controls-Fat1-/-		2.0887e-05	**	0.000488805	**	2.70879e-05
								red indicates which test was used in the figure (t-test when normal distribution and equal variance, mann-whitney otherwise)																red indicates which test was used in the figure (t-test when normal distribution and equal variance, mann-whitney otherwise)

## Sheet: Figure 2C+S3C
Figure 2C+S2C: progression of CM-axon-area based on anti-NF staining
Left graphs : correlation between CM-nerve area and T10 nerve length
Right graphs : ratio between CM area and T10 nerve length
															Figure 2C Right		Figure S3C Right
			Figure 2C Left			Figure S3C Left
																			blue circles = Controls (n=35) (same datasets in Figure 2C and S3C)
									blue circles = Controls (n=35) (same datasets in Figure 2C and S3C)										red circles = Fat1-/-; (n=12) (Figure 2C)
									red circles = Fat1-/-; (n=12) (Figure 2C)										green circles= Fat1-LacZ/LacZ; (n=12) (Figure S3C)
									green circles= Fat1-LacZ/LacZ; (n=12) (Figure S3C)
													ALL VALUES, Left and Right sides considered independently									Average value (mean of 2 embryo sides)
		RAW VALUES sorted by size range (based on T10 length)											RATIO CM area/BM area normalized to the median ratio of controls (same litter)
	Controls (n=35)			Fat1-/-; (n=12)			Fat1-LacZ/LacZ; (n=12)						Controls; MLC3F-2E (n=21)		Fat1-/-; MLC3F-2E (n=14)		Fat1-LacZ/LacZ; (n=12)
	Embryo Name (and side)	WT-CM-NF area	WT-T10 Length	Embryo Name (and side)	Fat1-/- CM-NF area	Fat1-/- T10 length	Embryo Name (and side)	Fat1-LacZ/LacZ CM-NF area	Fat1-LacZ/LacZ T10 length			mean WT same litter	CM area / BW area	ratio(CM/BW)/ median WT ratio	CM area / BW area	ratio(CM/BW)/ median WT ratio	CM area / BW area	ratio(CM/BW)/ median WT ratio				Controls; MLC3F-2E (n=11)	Fat1-/-; MLC3F-2E (n=7)	Fat1-LacZ/LacZ; (n=8)
	AAZ8L	113920	856.69				im27-5-2L	126469	994.02			132.905	132.976	1.00053			127.229	0.957294				1		0.957294
	AAZ8R	121979	918.28										132.834	0.999465
	AAZ7L	319286	1214.38	AED6L	150592	1202.88	im27-5-1R	125357	1175.34			193.524	262.921	1.35859	125.193	0.64691	106.656	0.551124				1.09355	0.661866	0.448579
	AED1R	218180	1360.78	AED5L	168686	1287.86	im15-7KU13R	79888.5	1192.97				160.334	0.828497	130.981	0.676822	66.9661	0.346035
	AAZ7R	300490	1393.85				im27-5-1L3	135325	1221.47				215.582	1.11398			110.788	0.572478				1.36028		0.656243
	ABB1R	434283	1396.81				im27-5-2R	177219	1237.48				310.911	1.60657			143.209	0.740007
	im15-3KU1R	132155	1132.88				im15-7KU13L	63851.2	1253.78				116.654	0.602788			50.927	0.263155				0.58849		0.263155
	im15-2KZ11R	129183	1162.55										111.12	0.574193
	im27-6-2R	312254	1181.02										264.393	1.3662								0.957687
	im15-3KU1L	128030	1204.67										106.278	0.54917
	ABA14R	278811	1485.63	AED5R	179074	1408.13						229.844	187.672	0.816516	127.172	0.553295						0.986861	0.517658
	ABB2L	397338	1493.88	AED6R	159203	1436.98							265.977	1.1572	110.79	0.48202
	ABA14L	254498	1499.15	AEB1R	354588	1674.37							169.762	0.738594	211.774	0.921379						0.925989	0.921379
	AEB3L	386015	1508.43										255.905	1.11338
	AED1L	233901	1515.53										154.336	0.671482								0.967275
	AEB3R	448182	1543.81										290.309	1.26307
	ABB2R	437163	1584.89										275.832	1.20008								1.11988
	ABB1L	383131	1603.31										238.963	1.03967
	AEB8R	913989	1835.65	AEB1L	307281	1721.3	im28-2-3L	391891	1470.75			528.749	497.91	0.941676	178.517	0.337621	266.456	0.503937				0.953654	0.421506	0.616781
	AEC11L	946190	1853.18	AEA3L	506581	1895.71	im28-2-4L	568135	1472.66				510.577	0.965632	267.225	0.505391	385.788	0.729625
	AEC11R	1.21662e+06	1919.52	AEA3R	604533	1974.67	im28-2-2R	435220	1537.05				633.814	1.1987	306.144	0.578996	283.153	0.535514				1.06156	0.578996	0.30849
	AEA5R	963134	1970.46				im15-10KU9R	68173.9	1582.69				488.786	0.92442			43.0747	0.0814653
	im28-1-4L	588905	1414.64										416.293	0.787318								0.911339
	im28-1-1L	801268	1463.65										547.445	1.03536
	im28-1-3R	990685	1633.67										606.417	1.14689								1.14689
	AEA5L	1.05712e+06	2086.39	AEB6L	724799	2222.88	im28-2-1R	606615	2149.63			699.921	506.672	0.723899	326.063	0.465857	282.195	0.403181				0.653002	0.54322	0.403181
	AEB8L	866371	2126.44	AEB6R	976374	2247.85							407.428	0.582106	434.359	0.620583
	AEA1R	1.90545e+06	2174.65	AEB4R	956099	2399.4	OC9ZZL H9G	695543	1904.84				876.211	1.25187	398.474	0.569313	365.145	0.521695				1.09484	0.535691	0.521695
	KA13R	1.42868e+06	2176.58	AEB4L	876934	2495.48							656.388	0.937803	351.409	0.502069
	AEA1L	1.9857e+06	2361.35										840.918	1.20145								1.05916
	im28-1-2R	1.36776e+06	2131.36										641.732	0.916863
	OC7R (H9G flatmount)	1.82727e+06	1883.59										970.097	1.38601								1.38601
	KA2R	1.86193e+06	2388.7									722.039	779.472	1.07954								1.06884
	KA13L	1.82509e+06	2388.81										764.015	1.05814
	im12-8KA13R	1.45879e+06	2342.95										622.629	0.86232								0.86232
												MEAN	411.988	1	247.342	0.571688	185.966	0.517126			MEAN	1.0104	0.597188	0.521927
												MEDIANE	310.911	1.00053	239.499	0.561304	135.219	0.528605			MEDIANE	1	0.54322	0.485137
												NB	35	35	12	12	12	12			NB	19	7	8
												STDEV	250.389	0.25638	115.304	0.143036	123.308	0.231574			STDEV	0.192886	0.159947	0.223153
												SEM	42.3235	0.0433361	33.2855	0.041291	35.5959	0.0668495			SEM	0.0442511	0.0604541	0.0788966
														column 1		column 2 F2C		column 2 FigS3C				column 1	column 2 F2C	column 2 FigS3C
																					STATS (p-values calculated with STATEL addin)
																					1 average data point/embryo
																					comparison		t-test (excel calc)		Mann-Whitney (STATEL)		t-test (STATEL)
																					controls-Fat1-/-		0.000101865	**	0.00024	**	1.8e-05	**
																					controls-Fat1-LacZ/LacZ		0.00017755	**	0.00037	**	1e-05	**
																					red indicates which test was used in the figure (t-test when normal distribution and equal variance, mann-whitney otherwise)

## Sheet: Figure 6B+S7B
Figure 6B+S7B
Etv4 signal intensity (in situ hybridization) in Fat1 mutants
	each column represents data points from 1 picture (along a band of 500 pixel width)
	Raw data express intensities between 0 and 255
	In the data below:		> background was subtratcted (background value defined in the controls of a same experiment as the minimal value in a window not including the midline)
			> a threshold of 0 was applied (to remove negative values)
			> the resulting value was divided by the mean maximum value of the control group of the same experiment
	Columns A to AD							Columns U to AF							Columns AH to AT
	Figure 6B and S7B (Graph WT; n=12)							Figure S7B (Graph Fat1-LacZ/LacZ; n=6)							Figure 6B (Graph Fat1-/-; n=8)
	Etv4 signal intensity (in situ hybridization)							Etv4 signal intensity (in situ hybridization)							Etv4 signal intensity (in situ hybridization)
	ish38-01 Etv4 in Fat1-WT m2L	ish38-01 Etv4 in Fat1-WT m2R	ish38-01 Etv4 in Fat1-WT m1L	ish38-01 Etv4 in Fat1-WT m1R	ish38-04 Etv4 in Fat1-WT m1L	ish38-04 Etv4 in Fat1-WT m1R	ish87-24 Etv4 in Fat1-WT AEA5L	ish87-24 Etv4 in Fat1-WT AEA5R	ish87-24 Etv4 in Fat1-WT AEA9L	ish87-24 Etv4 in Fat1-WT AEA9R	ish87-25 Etv4 in Fat1-WT AEC11L	ish87-25 Etv4 in Fat1-WT AEC11R			MEAN WT	NB	STDEV	SEM		ish38-03 Etv4 in Fat1ZZ m2L C7	ish38-03 Etv4 in Fat1ZZ m2R C7	ish38-03 Etv4 in Fat1ZZ m1L C7	ish38-03 Etv4 in Fat1ZZ m1R C7	ish38-05 Etv4 in Fat1ZZ m1L	ish38-05 Etv4 in Fat1ZZ m1R			MEAN Fat1ZZ	NB	STDEV	SEM		ish87-26 Etv4 in Fat1koko AEC4L	ish87-26 Etv4 in Fat1koko AEC4R	ish87-26 Etv4 in Fat1koko AED6L	ish87-26 Etv4 in Fat1koko AED6R	ish87-27 Etv4 in Fat1koko AED10L	ish87-27 Etv4 in Fat1koko AED10R	ish87-27 Etv4 in Fat1koko AED11L	ish87-27 Etv4 in Fat1koko AEDLR		MEAN Fat1koko	NB	STDEV	SEM
	0.00176948	0.0630505	0.0363087	0	0	0	0.0289098	0.0233653	0.0342445	0.0920756	0.155198	0.160767			0.0496407	12	0.0577541	0.0166722		0	0.0570447	0	0.0284373	0	0			0.014247	6	0.0238534	0.0097381		0.0680017	0.0612693	0.0106029	0.0744618	0.072358	0.0323595	0.0941393	0.0169146		0.0537634	8	0.0301004	0.0106421
	0.00176948	0.0637832	0.0370414	0	0	0	0.0293057	0.0241574	0.0304007	0.0831651	0.151485	0.15891			0.0483348	12	0.0563202	0.0162582		0	0.0517723	0	0.0216115	0	0			0.0122306	6	0.0212127	0.00866005		0.0802784	0.0687938	0.0146869	0.0744618	0.0755262	0.0299834	0.0945106	0.0121623		0.0563004	8	0.0322112	0.0113884
	0.00432068	0.0634168	0.032096	0	0	0	0.0209892	0.0273257	0.0317984	0.0904256	0.15594	0.165593			0.0493255	12	0.0587661	0.0169643		0	0.0514321	0	0.0198653	0	0			0.0118829	6	0.0209412	0.00854921		0.0782984	0.0695858	0.0206273	0.0781746	0.0727539	0.0359238	0.0900553	0.0113703		0.0570987	8	0.0298817	0.0105648
	0.0101034	0.0593873	0.0333781	0	0	0	0.0213853	0.0229694	0.036341	0.0943858	0.157425	0.17042			0.0504829	12	0.0596966	0.0172329		0	0.0476903	0	0.0143094	0	0			0.0103333	6	0.0191753	0.0078283		0.0858228	0.07315	0.0187709	0.0867138	0.07513	0.0260231	0.0963669	0.00305364		0.0581289	8	0.0362018	0.0127993
	0.00993331	0.064699	0.0353929	0	0	0	0.018217	0.0273257	0.0335456	0.098016	0.156311	0.17042			0.051155	12	0.0598652	0.0172816		0	0.0456494	0	0.00938839	0	0			0.00917297	6	0.0182601	0.00745464		0.0763182	0.0798824	0.0224836	0.0885702	0.072358	0.0303794	0.093768	0.00582586		0.0586982	8	0.0337575	0.0119351
	0.00840258	0.0656148	0.0346603	0	0	0	0.0229694	0.0213853	0.0373894	0.102966	0.164108	0.178959			0.0530379	12	0.0630755	0.0182083		0	0.0458195	0	0.00637232	0	0			0.00869863	6	0.0183632	0.00749674		0.0822586	0.0822586	0.0258251	0.089684	0.0779023	0.0260231	0.0900553	0.00146957		0.0594345	8	0.0355396	0.0125652
	0.00840258	0.065798	0.0333781	0	0	0	0.017425	0.0229694	0.0391365	0.0993361	0.162623	0.183043			0.052676	12	0.0635313	0.0183399		0	0.0473502	0	0.0144681	0	0			0.0103031	6	0.0190497	0.007777		0.0763182	0.0802784	0.0273102	0.0885702	0.0739421	0.023251	0.0885702	0.00899401		0.0584043	8	0.032743	0.0115764
	0.0104435	0.0689117	0.0291654	0.0017008	0	0	0.0114846	0.0217813	0.0352927	0.105606	0.157796	0.186384			0.0523806	12	0.0642652	0.0185518		0	0.0458195	0	0.0189129	0	0			0.0107887	6	0.018755	0.00765668		0.0802784	0.0739421	0.0302804	0.0904266	0.0771102	0.0188947	0.0922829	0.00542993		0.0585806	8	0.0346431	0.0122482
	0.00347028	0.0654316	0.0302644	0	0	0	0.0114846	0.0134648	0.0345938	0.105937	0.157796	0.193439			0.0513234	12	0.0665042	0.0191981		0	0.0442887	0	0.0162143	0	0			0.0100838	6	0.0179683	0.00733551		0.0842387	0.074338	0.0328793	0.0837436	0.0687938	0.0208747	0.0844862	0.00939011		0.0573431	8	0.0311791	0.0110235
	0.00364036	0.0639663	0.0297149	0	0	0	0.0067324	0.0110887	0.033895	0.107587	0.159282	0.180815			0.0497268	12	0.0648577	0.0187228		0	0.042588	0	0.0136744	0	0			0.00937706	6	0.0171648	0.00700749		0.0790904	0.0620614	0.0358495	0.0800309	0.0763182	0.0188947	0.0907978	0.00899401		0.0565046	8	0.0310793	0.0109882
	0.00278996	0.0628673	0.0280664	0	0	0	0.0142568	0.00871258	0.0349433	0.102306	0.159282	0.184157			0.0497818	12	0.0648496	0.0187205		0	0.0422478	0	0.0147856	0	0			0.00950557	6	0.0170959	0.00697939		0.07513	0.0600812	0.0384484	0.0822586	0.0695858	0.0161225	0.077432	0.0137464		0.0541006	8	0.0276994	0.00979323
	0.00261988	0.0615852	0.0361256	0	0	0	0.0134648	0	0.0349433	0.101316	0.15891	0.178216			0.0489318	12	0.0639984	0.0184747		0	0.044799	0	0.0230401	0	0			0.0113065	6	0.018819	0.00768282		0.0806745	0.0497845	0.0373346	0.0770607	0.0850308	0.0196868	0.0778033	0.0101822		0.0546947	8	0.0296693	0.0104897
	0.00125924	0.0586546	0.0374077	0	0	0	0.0170291	0.0102967	0.0380883	0.0907555	0.157425	0.182672			0.0494657	12	0.0630397	0.018198		0	0.0420777	0	0.0303422	0	0			0.01207	6	0.0190635	0.00778262		0.0739421	0.0501806	0.0410473	0.0781746	0.0739421	0.0177066	0.0830011	0.0129544		0.0538686	8	0.0277875	0.00982437
	0.0015994	0.0603031	0.0273338	0	0	0	0.0158409	0.00752444	0.0304007	0.0947159	0.151485	0.178588			0.0473159	12	0.0622054	0.0179572		0	0.0393564	0	0.0236751	0	0			0.0105053	6	0.0170134	0.00694569		0.0798824	0.0478045	0.04476	0.0852287	0.0755262	0.0283992	0.073348	0.007014		0.0552454	8	0.0279216	0.00987176
	0.00261988	0.054625	0.0159777	0	0	0	0.0166329	0.018217	0.0272557	0.0874554	0.147401	0.188983			0.0465973	12	0.0629804	0.0181809		0	0.0442887	0	0.016373	0	0			0.0101103	6	0.0179792	0.00733998		0.073546	0.0430521	0.0484727	0.0837436	0.0652295	0.0335475	0.0792884	0.0113703		0.0547813	8	0.0251096	0.00887759
	0.00210964	0.0564566	0.0132302	0	0	0	0.0201972	0.0213853	0.0171222	0.0933958	0.150742	0.1823			0.0464116	12	0.0627812	0.0181234		0	0.0456494	0	0.0162143	0	0			0.0103106	6	0.0184874	0.00754745		0.07315	0.0446362	0.0499578	0.0848575	0.0676056	0.0291914	0.0818873	0.00186568		0.0541439	8	0.0285833	0.0101057
	6.86852e-05	0.057922	0.0159777	0	0	0	0.0106926	0.0300977	0.0216649	0.0930658	0.147772	0.191582			0.0474036	12	0.0641987	0.0185326		0	0.053303	0	0.015738	0	0			0.0115068	6	0.0214217	0.00874538		0.0695858	0.0430521	0.048844	0.0800309	0.0541408	0.0450323	0.0792884	0.00146957		0.0526805	8	0.0254458	0.00899645
	0.00347028	0.0608525	0.017443	0	0	0	0.0205933	0.0209892	0.0122302	0.100326	0.156683	0.178959			0.0476289	12	0.06357	0.0183511		0	0.0551739	0	0.0189129	0	0			0.0123478	6	0.0223027	0.00910502		0.0668136	0.0402799	0.0391909	0.0807735	0.056121	0.0367158	0.0818873	0		0.0502227	8	0.0271802	0.00960966
	0.00296004	0.0581051	0.0207399	0	0	0	0.0257415	0.0114846	0.0185199	0.101316	0.156683	0.180073			0.0479686	12	0.0636621	0.0183777		0	0.0604463	0	0.0208178	0	0			0.013544	6	0.0244397	0.00997747		0.0600812	0.0363197	0.0388196	0.0740906	0.0466164	0.0485966	0.0755756	0.00424179		0.0480427	8	0.0230677	0.00815567
	0.00261988	0.0537092	0.0200073	0	0	0	0.0229694	0.0126728	0.010483	0.107257	0.165964	0.174132			0.0474846	12	0.0649495	0.0187493		0	0.055514	0	0.0176429	0	0			0.0121928	6	0.0223655	0.0091307		0.0680017	0.0382999	0.0302804	0.0759469	0.0442403	0.0382999	0.0763182	0.0137464		0.0481417	8	0.022905	0.00809814
	0.00364036	0.0518776	0.0209231	0	0	0	0.0237615	0.0102967	0.0122302	0.103956	0.155569	0.173761			0.0463346	12	0.0628138	0.0181328		0	0.0573849	0	0.0131982	0	0			0.0117638	6	0.0229647	0.0093753		0.0648336	0.0442403	0.0273102	0.0662938	0.0402799	0.0513686	0.0740906	0.0188947		0.048414	8	0.019485	0.00688898
	0.00908292	0.0511449	0.0287991	0	0	0	0.0285137	0.018217	0.010483	0.0957059	0.157054	0.177474			0.0480395	12	0.0620934	0.0179248		0	0.0565345	0	0.0133569	0	0			0.0116486	6	0.0226293	0.00923836		0.0656256	0.0509727	0.0239687	0.0688927	0.0509727	0.0489925	0.0662938	0.0224588		0.0497722	8	0.0181471	0.00641597
	0.00670179	0.0529765	0.0189083	0	0	0	0.0249494	0.0304939	0.0178211	0.0900956	0.148886	0.179702			0.0475445	12	0.0607005	0.0175227		0	0.0568747	0	0.0122457	0	0			0.0115201	6	0.0227526	0.00928873		0.0628534	0.056913	0.0165433	0.0633236	0.0371118	0.0632493	0.0644375	0.0283992		0.0491039	8	0.0189742	0.00670838
	0.0136751	0.0529765	0.0145124	0	0	0	0.0209892	0.0380183	0.0181706	0.0858053	0.145916	0.177103			0.0472638	12	0.059263	0.0171077		0	0.0534731	0	0.0130394	0	0			0.0110854	6	0.0214106	0.00874086		0.0628534	0.0596852	0.0183996	0.0700066	0.0493886	0.0537449	0.0737193	0.0260231		0.0517276	8	0.0199495	0.00705321
	0.0155459	0.0463827	0.0205568	0	0	0	0.0261376	0.0411864	0.0248098	0.079865	0.140718	0.1823			0.0481252	12	0.0583341	0.0168396		0	0.0482006	0	0.011452	0	0			0.0099421	6	0.0192944	0.00787691		0.058101	0.0541408	0.0154295	0.0722342	0.0466164	0.0687938	0.0584971	0.0256271		0.04993	8	0.0200111	0.00707499
	0.0191176	0.0515113	0.0222052	0	0	0	0.0198011	0.0487111	0.0244603	0.0775549	0.146287	0.181558			0.0492672	12	0.0588727	0.0169951		0	0.0444588	0	0.0101821	0	0			0.00910682	6	0.0177913	0.00726328		0.0612693	0.0454282	0.0169146	0.069264	0.0485966	0.0616652	0.0618386	0.0200827		0.0481324	8	0.019853	0.00701909
	0.0196278	0.0553577	0.0179925	0	0	0	0.0233653	0.0550473	0.0255087	0.0580835	0.131807	0.178959			0.0471458	12	0.0556783	0.0160729		0	0.0327233	0	0.00414994	0	0			0.00614555	6	0.0131258	0.00535858		0.0604773	0.0418642	0.0247113	0.0718629	0.0426562	0.0683976	0.0607247	0.0216668		0.0490451	8	0.019259	0.0068091
	0.0255806	0.0505954	0.0209231	0	0	0	0.0265337	0.0613838	0.0244603	0.0435627	0.134035	0.166707			0.0461485	12	0.0529326	0.0152803		0	0.0228587	0	0.00129261	0	0			0.00402522	6	0.00924096	0.00377261		0.0600812	0.0359238	0.0195135	0.0804022	0.0533488	0.0588932	0.0607247	0.0173107		0.0482747	8	0.0220506	0.00779606
	0.0254106	0.0531597	0.0203736	0	0	0	0.0142568	0.0657399	0.0276053	0.0214513	0.130322	0.160395			0.0432262	12	0.0521557	0.0150561		0	0.0189469	0	0	0	0			0.00315781	6	0.00773503	0.00315781		0.0608732	0.0394879	0.0224836	0.0729767	0.0493886	0.0664176	0.0573833	0.0224588		0.0489337	8	0.0192267	0.00679766
	0.0235397	0.0507786	0.0181756	0	0	0	0.016237	0.0704923	0.0248098	0.00495036	0.125496	0.154826			0.0407754	12	0.0514379	0.0148489		0	0.00551058	0	0	0	0			0.000918429	6	0.00224968	0.000918429		0.0628534	0.0458243	0.0247113	0.0804022	0.0616652	0.0592891	0.069264	0.0169146		0.0526155	8	0.0219735	0.00776881
	0.0231995	0.0518776	0.018542	0	0	0	0.00990055	0.0677201	0.0213154	0	0.120669	0.164851			0.0398396	12	0.0534298	0.0154238		0	0	0	0.00113386	0	0			0.000188976	6	0.000462895	0.000188976		0.0604773	0.0509727	0.0321367	0.0759469	0.0588932	0.0648336	0.0625811	0.0264192		0.0540326	8	0.0168456	0.00595583
	0.0211586	0.0537092	0.0178093	0	0	0	0.0126728	0.0629679	0.0160739	0.0231014	0.128095	0.164851			0.0417032	12	0.0533268	0.0153941		0	0	0	0.00208631	0	0			0.000347718	6	0.000851731	0.000347718		0.0624573	0.0557249	0.0254538	0.0744618	0.0703778	0.0592891	0.0681502	0.023647		0.0549452	8	0.0197074	0.00696761
	0.0233696	0.0584714	0.0178093	0	0	0	0.0102967	0.0554435	0.0293523	0.0372922	0.122897	0.169677			0.0437174	12	0.0528066	0.0152439		0	0	0	0	0	0			0	6	0	0		0.0636454	0.0533488	0.0310229	0.0696353	0.0680017	0.0664176	0.0688927	0.025231		0.0557744	8	0.01789	0.00632508
	0.0237098	0.0562735	0.0190914	0	0	0	0.0106926	0.0550473	0.0160739	0.0613838	0.128466	0.170791			0.0451274	12	0.0543553	0.015691		0	0	0	0	0	0			0	6	0	0		0.0628534	0.0493886	0.02434	0.0700066	0.0771102	0.0541408	0.0688927	0.0212708		0.0535004	8	0.0209102	0.00739289
	0.0226893	0.0564566	0.0104828	0	0	0	0.00475222	0.0534633	0.0227131	0.0712844	0.121783	0.17636			0.0449987	12	0.0555351	0.0160316		0	0	0	0	0	0			0	6	0	0		0.0612693	0.058101	0.0217411	0.0674076	0.0727539	0.0640414	0.073348	0.0323595		0.0563777	8	0.0190489	0.00673481
	0.0259208	0.0592041	0.00278996	0	0	0	0.00514833	0.0479188	0.024111	0.0709544	0.124011	0.186756			0.0455678	12	0.0583583	0.0168466		0	0	0	0.000340163	0	0			5.66938e-05	6	0.000138871	5.66938e-05		0.0620614	0.0600812	0.020256	0.0807735	0.0798824	0.0537449	0.0778033	0.039884		0.0593108	8	0.0212725	0.00752096
	0.0237098	0.0542587	0.00407209	0	0	0	0.00594036	0.0542553	0.0213154	0.0768948	0.120669	0.190468			0.0459653	12	0.0590488	0.0170459		0	0	0	2.26854e-05	0	0			3.7809e-06	6	9.26127e-06	3.7809e-06		0.0624573	0.0616652	0.0187709	0.0804022	0.0680017	0.0636454	0.0703778	0.0379038		0.057903	8	0.0198673	0.00702417
	0.0286421	0.0621347	0.00187414	0	0	0	0.0067324	0.0538592	0.0185199	0.0759046	0.122897	0.190468			0.0467527	12	0.0594576	0.0171639		0	0	0	0	0	0			0	6	0	0		0.0676056	0.0624573	0.0180284	0.081516	0.0691897	0.056121	0.0759469	0.0299834		0.057606	8	0.0223523	0.00790274
	0.0296626	0.0597536	0.00608689	0	0	0	0.0102967	0.0534633	0.0195683	0.0821751	0.121783	0.189726			0.0477096	12	0.0588526	0.0169893		0	0	0	0.00367373	0	0			0.000612288	6	0.00149979	0.000612288		0.0652295	0.0648336	0.0176571	0.0766895	0.058101	0.0588932	0.0722342	0.0375079		0.0563932	8	0.0195613	0.00691595
	0.0296626	0.0603031	0.0112154	0	0	0	0.016237	0.0451468	0.0206165	0.082505	0.127723	0.195666			0.0490897	12	0.0601944	0.0173766		0	0	0	0.00684854	0	0			0.00114142	6	0.0027959	0.00114142		0.0683976	0.0565169	0.0146869	0.0859713	0.0604773	0.0517647	0.0726055	0.0390919		0.056189	8	0.0219035	0.00774405
	0.0310232	0.0601199	0.0154282	0	0	0	0.0138607	0.0396024	0.024111	0.0828352	0.128095	0.194924			0.0491666	12	0.0598586	0.0172797		0	0	0	0.00716603	0	0			0.00119434	6	0.00292552	0.00119434		0.0672097	0.0565169	0.0187709	0.0844862	0.0517647	0.0525567	0.0659226	0.0442403		0.0551835	8	0.0192153	0.00679364
	0.0271114	0.0601199	0.00791852	0	0	0	0.0158409	0.0368303	0.0185199	0.0858053	0.133664	0.198265			0.0486729	12	0.0621373	0.0179375		0	0	0	0.0066898	0	0			0.00111497	6	0.0027311	0.00111497		0.0699817	0.0549328	0.0239687	0.0945106	0.055329	0.0422601	0.0622098	0.0438442		0.0558796	8	0.0209801	0.00741757
	0.0283019	0.0599367	0.00150782	0	0	0	0.0190091	0.0447507	0.020966	0.0914156	0.136263	0.19975			0.0501584	12	0.0631256	0.0182228		0	0	0	0.00716603	0	0			0.00119434	6	0.00292552	0.00119434		0.07315	0.0600812	0.0265676	0.0919116	0.0466164	0.0375079	0.0636949	0.055329		0.0568573	8	0.0205304	0.0072586
	0.0267712	0.0577388	0	0	0	0	0.0198011	0.0546514	0.0276053	0.0943858	0.136263	0.204206			0.0517851	12	0.064093	0.0185021		0	0	0	0.0106583	0	0			0.00177639	6	0.00435124	0.00177639		0.0695858	0.0608732	0.0254538	0.0907978	0.055329	0.0323595	0.0566407	0.0422601		0.0541625	8	0.020955	0.00740871
	0.0211586	0.0603031	0	0	0	0	0.0166329	0.0586116	0.029003	0.0927357	0.144802	0.203834			0.0522567	12	0.065355	0.0188663		0	0	0	0.00780099	0	0			0.00130016	6	0.00318474	0.00130016		0.0763182	0.0612693	0.0187709	0.0885702	0.0462203	0.0410721	0.057012	0.0557249		0.0556197	8	0.0214004	0.00756619
	0.0158861	0.0526102	0.0011415	0	0	0	0.0166329	0.0597996	0.0310995	0.0950458	0.144802	0.206062			0.0519233	12	0.0660246	0.0190597		0	0	0	0.00938839	0	0			0.00156473	6	0.0038328	0.00156473		0.0727539	0.0624573	0.0180284	0.0863426	0.0438442	0.0359238	0.0566407	0.0592891		0.05441	8	0.02147	0.00759079
	0.0187775	0.0551745	0.00608689	0	0	0	0.016237	0.0605918	0.0317984	0.0864654	0.151114	0.206062			0.0526922	12	0.0659445	0.0190365		0	0	0	0.0136744	0	0			0.00227907	6	0.00558255	0.00227907		0.0739421	0.0656256	0.0228549	0.0804022	0.0402799	0.0446362	0.052928	0.0656256		0.0557868	8	0.0192228	0.00679629
	0.0196278	0.0564566	0.00443842	0	0	0	0.0106926	0.0506911	0.024111	0.0848152	0.153712	0.202349			0.0505745	12	0.06601	0.0190554		0	0.00517043	0	0.0125632	0	0			0.00295561	6	0.00514109	0.00209884		0.0711699	0.0545369	0.0183996	0.0800309	0.0450323	0.0367158	0.0551556	0.0549328		0.0519967	8	0.019233	0.00679988
	0.022009	0.0599367	0.00388894	0	0	0	0.00435629	0.0526712	0.0188695	0.0828352	0.148886	0.19975			0.0494336	12	0.0652589	0.0188386		0	0.00840193	0	0.0144681	0	0			0.00381168	6	0.0062088	0.00253473		0.0676056	0.0509727	0.0232262	0.0718629	0.041468	0.0509727	0.0466164	0.0529528		0.0507097	8	0.0150978	0.00533788
	0.0203082	0.0584714	0.00975015	0	0	0	0.00356425	0.0479188	0.0111819	0.0900956	0.150371	0.188983			0.0483871	12	0.0637524	0.0184037		0	0.0104429	0	0.0109758	0	0			0.00356979	6	0.00553286	0.00225878		0.0668136	0.0450323	0.0224836	0.077432	0.0446362	0.0418642	0.0436462	0.041468		0.047922	8	0.0168634	0.00596212
	0.0165664	0.0606694	0.0156113	0	0	0	0.00158407	0.0574235	0.0139773	0.0917457	0.146658	0.184157			0.0490327	12	0.0622921	0.0179822		0	0.00942242	0	0.0149443	0	0			0.00406113	6	0.0065293	0.00266557		0.0707739	0.0426562	0.020256	0.0822586	0.0386958	0.0291914	0.0276815	0.040676		0.0440237	8	0.0216165	0.00764259
	0.0209885	0.0606694	0.00297312	0	0	0	0	0.0514831	0	0.103296	0.139233	0.174132			0.0460646	12	0.0615668	0.0177728		0	0.0112933	0	0.0178017	0	0			0.00484916	6	0.00778912	0.00317989		0.0656256	0.039884	0.0169146	0.0755756	0.0485966	0.0220629	0.0369633	0.0335475		0.0423962	8	0.0201983	0.00714119
	0.0163963	0.0626842	0.00333945	0	0	0	0.00277222	0.0399985	0.00838645	0.0910856	0.137748	0.172276			0.0445572	12	0.0595537	0.0171917		0	0.0163957	0	0.0227227	0	0			0.00651972	6	0.0102966	0.00420356		0.0549328	0.0394879	0.0102316	0.0737193	0.0505766	0.0260231	0.00800401	0.0260231		0.0361248	8	0.0228429	0.00807617
	0.0106136	0.0652485	0	0	0	0	0.00435629	0.0368303	0.00454265	0.0907555	0.135891	0.17042			0.0432215	12	0.0596161	0.0172097		0	0.0204776	0	0.0233576	0	0			0.00730587	6	0.0113548	0.00463557		0.0616652	0.0272112	0.00800401	0.0700066	0.0450323	0.0204788	0.00280619	0.0145384		0.0312178	8	0.025009	0.008842
	0.0133349	0.0597536	0.00315629	0	0	0	0.00752444	0.0360381	0.00349428	0.0709544	0.129951	0.174504			0.0415592	12	0.0578188	0.0166908		0	0.0250697	0	0.017008	0	0			0.00701295	6	0.0111595	0.00455585		0.0565169	0.0295873	0.00689019	0.0685215	0.0474084	0.0276071	0	0.0145384		0.0313837	8	0.0243598	0.0086125
	0.0160562	0.0612189	0.0090175	0	0	0	0.0150489	0.0253455	0.00768759	0.0679842	0.126238	0.168935			0.041461	12	0.0551721	0.0159268		0	0.0243894	0	0.021294	0	0			0.0076139	6	0.011836	0.00483201		0.0509727	0.0248351	0	0.069264	0.0474084	0.0272112	0	0.00820197		0.0284867	8	0.0255674	0.00903945
	0.0160562	0.0575556	0.0130471	0	0	0	0.0166329	0.0245535	0.00803693	0.0699642	0.12104	0.171534			0.041535	12	0.0547327	0.0158		0	0.0267705	0	0.0219289	0	0			0.00811658	6	0.012667	0.00517129		0.0541408	0.0315675	0	0.0703778	0.0454282	0.0363197	0	0.0153305		0.0316456	8	0.0253183	0.00895136
	0.0118042	0.0573725	0.022022	0	0	0	0.0297018	0.0213853	0.00838645	0.0726045	0.1151	0.168935			0.042276	12	0.0530326	0.0153092		0	0.0276209	0	0.029231	0	0			0.00947533	6	0.0146879	0.00599633		0.0438442	0.0315675	0.000207277	0.0722342	0.0501806	0.0307755	0	0.0129544		0.0302204	8	0.0252515	0.00892776
	0.0129947	0.0603031	0.0262348	0	0	0	0.0249494	0.0126728	0.00454265	0.0765647	0.103962	0.173761			0.0413321	12	0.053649	0.0154871		0	0.0289816	0	0.0281198	0	0			0.0095169	6	0.014746	0.00602005		0.0379038	0.0351318	0.0013211	0.0748331	0.0478045	0.0458243	0	0.0220629		0.0331102	8	0.024998	0.00883814
	0.00993331	0.0584714	0.0386899	0.00119056	0	0	0.0293057	0.00990055	0	0.0907555	0.0980215	0.177474			0.0428119	12	0.0550374	0.0158879		0	0.0240493	0	0.0239926	0	0			0.00800697	6	0.0124044	0.00506406		0.0442403	0.041468	0.00280619	0.0729767	0.0493886	0.0434482	0	0.0149344		0.0336578	8	0.0253476	0.00896174
	0.0102735	0.0581051	0.0383235	0.012756	0	0	0.0213853	0.00871258	0.00454265	0.0947159	0.0917099	0.185642			0.0438472	12	0.0559552	0.0161529		0	0.0264304	0	0.0241513	0	0			0.00843028	6	0.01308	0.00533989		0.0434482	0.0482004	0.00874655	0.0752044	0.0442403	0.0537449	0	0.0173107		0.0363619	8	0.0253858	0.00897525
	0.0146955	0.0527934	0.0412541	0.0119056	0	0	0.0205933	0.00198018	0.0101335	0.0947159	0.0950513	0.185271			0.0440328	12	0.055956	0.0161531		0	0.0289816	0	0.0244688	0	0			0.0089084	6	0.0138744	0.00566421		0.0311714	0.0485966	0.0143156	0.0755756	0.0513686	0.0584971	0	0.0220629		0.0376985	8	0.0251507	0.00889212
	0.0131648	0.054625	0.0427194	0.00935439	0	0	0.0360381	0.0158409	0.0146762	0.0943858	0.0961651	0.187127			0.0470081	12	0.0551778	0.0159285		0	0.0315328	0	0.0295485	0	0			0.0101802	6	0.0157836	0.00644363		0.0418642	0.0478045	0.0221124	0.0822586	0.0450323	0.0632493	0	0.0283992		0.04134	8	0.025231	0.00892049
	0.0163963	0.0555408	0.04565	0.0183686	0	0	0.0265337	0.0241574	0.0195683	0.0894356	0.103591	0.183786			0.0485856	12	0.0536196	0.0154786		0	0.0325533	0	0.0303422	0	0			0.0104826	6	0.0162546	0.00663591		0.040676	0.041468	0.0154295	0.0837436	0.058101	0.0537449	0.00280619	0.0299834		0.0407441	8	0.0253988	0.00897982
	0.0194578	0.0531597	0.0518776	0.0197292	0	0	0.032474	0.03089	0.0150257	0.082505	0.113244	0.183414			0.0501481	12	0.0536094	0.0154757		0	0.0378257	0	0.0363744	0	0			0.0123667	6	0.0191639	0.00782362		0.0351318	0.0402799	0.0183996	0.0904266	0.0470125	0.056913	0.0176571	0.039884		0.0432131	8	0.0232534	0.00822132
	0.0187775	0.0542587	0.0328287	0.0188789	0	0	0.0253455	0.0455427	0.0192188	0.0851453	0.118813	0.189355			0.0506803	12	0.0557723	0.0161001		0	0.0381659	0	0.0330408	0	0			0.0118678	6	0.0184568	0.00753495		0.039884	0.0276071	0.0217411	0.0889415	0.0497845	0.0557249	0.0287953	0.0390919		0.0439463	8	0.0214711	0.00759117
	0.0180971	0.0498628	0.026418	0.00663311	0	0	0.0178211	0.0633638	0.0129291	0.0795349	0.125124	0.197523			0.0497756	12	0.0597884	0.0172594		0	0.0388462	0	0.0338345	0	0			0.0121135	6	0.0188329	0.00768849		0.0493886	0.023251	0.0302804	0.0878276	0.0394879	0.0482004	0.0455026	0.0485966		0.0465669	8	0.0191883	0.00678408
	0.0174168	0.046749	0.0368582	0.00289136	0	0	0.017425	0.0637599	0.0111819	0.0801949	0.13552	0.193067			0.050422	12	0.0602367	0.0173888		0	0.0339139	0	0.0352632	0	0			0.0115295	6	0.0178665	0.00729399		0.0549328	0.0165184	0.0287953	0.0907978	0.0462203	0.0497845	0.0544131	0.0410721		0.0478168	8	0.0218267	0.00771691
	0.0150357	0.0443679	0.0419868	0.00442206	0	0	0.0166329	0.0732645	0.0101335	0.0759046	0.139233	0.191582			0.0510469	12	0.0605322	0.0174741		0	0.0322131	0	0.029231	0	0			0.0102407	6	0.0158928	0.00648821		0.056913	0.0173107	0.0276815	0.0885702	0.0386958	0.0509727	0.0636949	0.0470125		0.0488564	8	0.0220936	0.00781128
	0.0136751	0.0469322	0.0392394	0.00442206	0	0	0.0126728	0.066136	0.010483	0.0785449	0.15	0.199008			0.0517594	12	0.0637597	0.0184058		0	0.0300021	0	0.0301835	0	0			0.0100309	6	0.0155399	0.00634416		0.0529528	0.00939011	0.0347356	0.0956244	0.0379038	0.0446362	0.0766895	0.0323595		0.0480365	8	0.0270983	0.0095807
	0.0128247	0.0438184	0.0385067	0.00816383	0	0	0.0229694	0.0629679	0.0167727	0.082505	0.15594	0.200493			0.0537468	12	0.0640063	0.018477		0	0.0335737	0	0.0371681	0	0			0.0117903	6	0.0183008	0.00747127		0.0557249	0.0165184	0.0328793	0.0952531	0.0382999	0.0497845	0.0759469	0.0390919		0.0504374	8	0.025135	0.00888658
	0.0155459	0.048947	0.0300812	0.00969454	0	0	0.0312859	0.0681162	0.0255087	0.0881155	0.162252	0.192696			0.0560202	12	0.0628622	0.0181467		0	0.0313627	0	0.037803	0	0			0.0115276	6	0.0179743	0.00733797		0.056913	0.00622197	0.0287953	0.0971095	0.0438442	0.0418642	0.0811447	0.0291914		0.0481355	8	0.0295502	0.0104476
	0.0180971	0.0461995	0.0280664	0.00952446	0	0	0.0300977	0.0732645	0.0248098	0.0828352	0.168192	0.206804			0.0573243	12	0.0665479	0.0192107		0	0.0339139	0	0.0325646	0	0			0.0110797	6	0.01717	0.00700961		0.0489925	0.00820197	0.0306516	0.093768	0.0402799	0.0462203	0.0848575	0.0264192		0.0474239	8	0.0289454	0.0102338
	0.0129947	0.0494965	0.039972	0.0108851	0	0	0.0459388	0.0708883	0.0310995	0.080855	0.171162	0.200864			0.059513	12	0.0647488	0.0186914		0	0.0386761	0	0.0316121	0	0			0.0117147	6	0.0182853	0.00746495		0.0497845	0.0117662	0.0235975	0.104535	0.0454282	0.0375079	0.0826298	0.0204788		0.046966	8	0.0320101	0.0113173
	0.0111239	0.0527934	0.0244032	0.0161576	0	0.00371287	0.0396024	0.0728684	0.039486	0.0778848	0.170791	0.204948			0.059481	12	0.0653675	0.01887		0	0.0430982	0	0.0320884	0	0			0.0125311	6	0.0197228	0.00805181		0.0355277	0.023647	0.028424	0.115302	0.0442403	0.0509727	0.0763182	0.0208747		0.0494133	8	0.0320849	0.0113437
	0.011464	0.0507786	0.0183588	0.0113953	0	0.00978848	0.0415825	0.0756407	0.0398353	0.0871255	0.178588	0.209403			0.0611634	12	0.0679256	0.0196084		0	0.0386761	0	0.0387555	0	0			0.0129053	6	0.0199928	0.00816202		0.0379038	0.0248351	0.0306516	0.130153	0.0541408	0.0434482	0.0822586	0.0260231		0.0536767	8	0.0361462	0.0127796
	0.015716	0.047848	0.0280664	0.0156473	0	0.0131638	0.0415825	0.0744525	0.0436791	0.0871255	0.183786	0.212374			0.06362	12	0.0679725	0.019622		0	0.0420777	0	0.0400254	0	0			0.0136839	6	0.0212089	0.00865849		0.0351318	0.0359238	0.0261964	0.141291	0.0466164	0.0517647	0.0748331	0.0256271		0.054673	8	0.0384901	0.0136083
	0.015716	0.039972	0.0286159	0.0221104	0	0.0120387	0.049899	0.0732645	0.0380883	0.0864654	0.187498	0.22017			0.0644866	12	0.0699418	0.0201904		0	0.042758	0	0.0393905	0	0			0.0136914	6	0.0212374	0.00867012		0.0382999	0.041468	0.0291666	0.148716	0.0525567	0.0446362	0.0844862	0.025231		0.0580701	8	0.0408931	0.0144579
	0.0204783	0.0383235	0.0300812	0.02126	0	0.00933845	0.0562355	0.0700962	0.0359917	0.0920756	0.183043	0.232051			0.0657479	12	0.0717701	0.0207182		0	0.0456494	0	0.0301835	0	0			0.0126388	6	0.0201815	0.00823908		0.0371118	0.0557249	0.0232262	0.147231	0.0438442	0.0430521	0.0833724	0.0339436		0.0584383	8	0.0401029	0.0141785
	0.0208184	0.0397888	0.0328287	0.0227907	0	0.0104635	0.0586116	0.066136	0.0300513	0.100326	0.183414	0.237249			0.0668732	12	0.0730905	0.0210994		0	0.0419076	0	0.0385968	0	0			0.0134174	6	0.0208125	0.00849667		0.0458243	0.0505766	0.0310229	0.141662	0.0474084	0.0363197	0.0800309	0.0276071		0.0575565	8	0.0376454	0.0133096
	0.0213286	0.0390562	0.0339276	0.0205796	0	0.00911343	0.064552	0.0716803	0.0356422	0.0920756	0.181929	0.239848			0.0674777	12	0.0730364	0.0210838		0	0.0408872	0	0.0505023	0	0			0.0152316	6	0.0237918	0.00971295		0.0446362	0.0497845	0.0354782	0.123841	0.0426562	0.0458243	0.0800309	0.0264192		0.0560838	8	0.0314538	0.0111206
	0.0118042	0.0460164	0.0317297	0.0115654	0	0.0129388	0.0625718	0.0681162	0.0377388	0.102306	0.177474	0.250986			0.0677706	12	0.075911	0.0219136		0	0.0396966	0	0.0454226	0	0			0.0141865	6	0.0220522	0.00900276		0.0501806	0.0402799	0.0354782	0.110104	0.0474084	0.0382999	0.0822586	0.0299834		0.0542491	8	0.0276672	0.00978185
	0.0143554	0.0438184	0.0277001	0.0122457	0	0.0196895	0.0613836	0.0760366	0.0422814	0.102306	0.180815	0.254327			0.06958	12	0.0765833	0.0221077		0	0.0402069	0	0.0420891	0	0			0.013716	6	0.021257	0.00867815		0.0541408	0.0418642	0.0421611	0.0800309	0.0386958	0.0426562	0.0807735	0.0264192		0.0508427	8	0.019733	0.00697667
	0.0194578	0.039972	0.026418	0.000850391	0	0.015189	0.0518792	0.0697003	0.0429803	0.107917	0.181558	0.255812			0.0676445	12	0.0783016	0.0226037		0	0.0461596	0	0.0417716	0	0			0.0146552	6	0.0227461	0.00928606		0.0616652	0.0410721	0.0436462	0.0633236	0.0454282	0.0382999	0.0848575	0.023251		0.050193	8	0.0189801	0.00671049
	0.0180971	0.0443679	0.0207399	0.00493231	0	0.00438797	0.0530672	0.0677201	0.0422814	0.123428	0.180073	0.267322			0.068868	12	0.0821127	0.0237039		0	0.0458195	0	0.0468513	0	0			0.0154451	6	0.0239297	0.00976926		0.073546	0.0379038	0.0451313	0.0343644	0.0315675	0.041468	0.0807735	0.0248351		0.0461987	8	0.0201641	0.00712909
	0.0208184	0.0451006	0.0209231	0.000680316	0	0.00258777	0.0526712	0.0752445	0.0503183	0.122768	0.181929	0.265094			0.0698446	12	0.0819014	0.0236429		0	0.0500715	0	0.0414541	0	0			0.0152543	6	0.0237884	0.00971157		0.0786943	0.0303794	0.0417898	0.0139444	0.0379038	0.0379038	0.0759469	0.0216668		0.0422786	8	0.0235051	0.00831032
	0.017927	0.0493133	0.0293486	0	0	0	0.0514831	0.0712844	0.0545116	0.122768	0.181187	0.265837			0.0703049	12	0.0817837	0.0236089		0	0.0497313	0	0.0479625	0	0			0.0162823	6	0.0252306	0.0103004		0.0802784	0.0276071	0.0429036	0	0.0367158	0.0454282	0.0726055	0.0315675		0.0421383	8	0.0254173	0.00898636
	0.0146955	0.0407047	0.0205568	0.00510238	0	0	0.0546512	0.0732645	0.0635968	0.117487	0.186756	0.266951			0.0703138	12	0.0827569	0.0238898		0	0.0434384	0	0.0492324	0	0			0.0154451	6	0.0239975	0.00979695		0.0838426	0.0240431	0.040676	0	0.0379038	0.0371118	0.0700066	0.0264192		0.0400004	8	0.0263895	0.00933008
	0.0126546	0.0419868	0.02422	0.0105449	0	0	0.0538592	0.0752445	0.0744293	0.112207	0.188983	0.279203			0.0727777	12	0.0849723	0.0245294		0	0.0466699	0	0.0485974	0	0			0.0158779	6	0.0246055	0.0100451		0.0870108	0.0299834	0.0469876	0	0.0410721	0.0501806	0.0674076	0.0315675		0.0442762	8	0.0260219	0.00920012
	0.0152058	0.0491301	0.0286159	0.0137765	0	0	0.0518792	0.0839571	0.0866594	0.114187	0.198636	0.282544			0.0770493	12	0.0863349	0.0249227		0	0.0531329	0	0.0505023	0	0			0.0172725	6	0.0267714	0.0109294		0.0929511	0.0331516	0.0462451	0	0.0446362	0.0351318	0.0696353	0.0311714		0.0441153	8	0.0276603	0.00977938
	0.00704195	0.0494965	0.0249527	0.00986461	0	0.00123766	0.0514831	0.0847492	0.0922504	0.114517	0.193067	0.288484			0.0764287	12	0.0879464	0.0253879		0	0.0451392	0	0.0522485	0	0			0.0162313	6	0.0252457	0.0103065		0.0961195	0.0422601	0.0525567	0.00243491	0.0426562	0.0371118	0.0629524	0.0379038		0.0467494	8	0.0264723	0.00935937
	0.0101034	0.0533429	0.0319128	0.00765359	0	0.00146268	0.0601957	0.0902936	0.102035	0.117487	0.199008	0.29888			0.0810312	12	0.0905328	0.0261346		0	0.0352745	0	0.051296	0	0			0.0144284	6	0.0229194	0.00935681		0.0977035	0.041468	0.0536706	0.0299091	0.0497845	0.0327555	0.0685215	0.0379038		0.0514646	8	0.0224727	0.00794531
	0.0129947	0.0507786	0.033195	0.00493231	0	0	0.0601957	0.0847492	0.105878	0.117487	0.199008	0.305563			0.0812318	12	0.0921868	0.026612		0	0.0352745	0	0.0505023	0	0			0.0142961	6	0.0226649	0.00925293		0.0977035	0.0422601	0.0588684	0.0495866	0.0470125	0.0390919	0.0640662	0.0501806		0.0560962	8	0.0186809	0.00660471
	0.0129947	0.0595704	0.0339276	0.0100347	0	0.0154141	0.0629679	0.0823731	0.105529	0.115507	0.205319	0.315959			0.0849664	12	0.0933176	0.0269385		0	0.0369753	0	0.056852	0	0			0.0156379	6	0.0250282	0.0102177		0.10998	0.0371118	0.0455026	0.0644375	0.0533488	0.0386958	0.0655513	0.0565169		0.0588931	8	0.0232472	0.00821911
	0.0231995	0.0527934	0.0247695	0.0178584	0	0.0262151	0.0649479	0.0780168	0.117759	0.124418	0.213859	0.318558			0.0885328	12	0.0942697	0.0272133		0	0.042758	0	0.056852	0	0			0.0166017	6	0.0261025	0.0106563		0.106416	0.0280032	0.0473589	0.0740906	0.0497845	0.0418642	0.0714916	0.0545369		0.0591933	8	0.0242798	0.0085842
	0.013505	0.0518776	0.0293486	0.0200694	0	0.0241899	0.064552	0.0784129	0.121253	0.130028	0.214972	0.328953			0.0897635	12	0.0974127	0.0281206		0	0.0456494	0	0.0352632	0	0			0.0134854	6	0.0211481	0.00863369		0.115921	0.0256271	0.0388196	0.0878276	0.0608732	0.0390919	0.0711204	0.0588932		0.0622717	8	0.0294063	0.0103967
	0.0169066	0.053526	0.0295317	0.019219	0	0.0426418	0.065344	0.0803929	0.12929	0.131018	0.214972	0.332666			0.0929591	12	0.0972384	0.0280703		0	0.0483707	0	0.0203415	0	0			0.011452	6	0.0198323	0.00809651		0.118297	0.0379038	0.0503291	0.0881989	0.058101	0.0410721	0.0685215	0.0640414		0.0658081	8	0.0266094	0.00940784
	0.0259208	0.0573725	0.0200073	0.0222804	0	0.0435419	0.0708883	0.0879173	0.136279	0.131018	0.221284	0.334894			0.0959502	12	0.0981146	0.0283233		0	0.0483707	0	0.00907091	0	0			0.0095736	6	0.0193498	0.00789954		0.121069	0.0363197	0.0354782	0.107134	0.0636454	0.0482004	0.0677789	0.0588932		0.0673148	8	0.0313945	0.0110996
	0.0218389	0.0582883	0.00883433	0.0222804	0	0.0435419	0.0772247	0.0871253	0.14187	0.131018	0.22871	0.342319			0.0969209	12	0.101783	0.0293824		0	0.0495612	0	0.00208631	0	0			0.00860792	6	0.0200803	0.00819774		0.119881	0.040676	0.0477302	0.110475	0.0588932	0.0525567	0.069264	0.0577051		0.0696477	8	0.0294243	0.0104031
	0.0226893	0.0641495	0.00352261	0.0227907	0	0.0437669	0.0803929	0.0799969	0.142918	0.133658	0.234279	0.340834			0.0974165	12	0.102427	0.0295682		0	0.0446289	0	0	0	0			0.00743815	6	0.0182197	0.00743815		0.120673	0.0513686	0.0477302	0.118272	0.0640414	0.0430521	0.0766895	0.0596852		0.072689	8	0.0306967	0.0108529
	0.0298326	0.0696444	0	0.0108851	0	0.0406166	0.0796008	0.0867293	0.155847	0.128708	0.233165	0.345289			0.0983598	12	0.104323	0.0301154		0	0.0497313	0	0	0	0			0.00828855	6	0.0203027	0.00828855		0.111564	0.0588932	0.0481015	0.114559	0.074338	0.0434482	0.0718629	0.0565169		0.0724105	8	0.0271993	0.00961641
	0.0272814	0.0753224	0	0.0134363	0	0.0313907	0.0843531	0.0764327	0.155498	0.115177	0.239848	0.342319			0.0967548	12	0.104602	0.030196		0	0.0485408	0	0.0141506	0	0			0.0104486	6	0.0195008	0.00796118		0.112356	0.0588932	0.048844	0.12347	0.0779023	0.0446362	0.0729767	0.0545369		0.074202	8	0.029366	0.0103824
	0.0317035	0.0738571	0	0.0134363	0	0.0300405	0.0875214	0.0906895	0.164583	0.108247	0.236135	0.351972			0.0990154	12	0.106271	0.0306777		0	0.0466699	0	0.0147856	0	0			0.0102426	6	0.0188001	0.00767513		0.107208	0.0577051	0.0492153	0.128668	0.0830506	0.0517647	0.073348	0.0505766		0.075192	8	0.0294841	0.0104242
	0.0204783	0.072575	0	0.00969454	0	0.0343159	0.0974219	0.0950458	0.168077	0.110227	0.230195	0.352343			0.0991978	12	0.106573	0.030765		0	0.0482006	0	0	0	0			0.00803343	6	0.0196778	0.00803343		0.109188	0.0549328	0.0395622	0.131267	0.0866148	0.0545369	0.0818873	0.0485966		0.0758232	8	0.0322625	0.0114065
	0.019968	0.0778867	0	0.00102048	0	0.0327408	0.0986101	0.098214	0.171572	0.101646	0.226111	0.355314			0.0985902	12	0.107623	0.0310681		0	0.0451392	0	0	0	0			0.00752319	6	0.018428	0.00752319		0.107208	0.0549328	0.0395622	0.127183	0.0874069	0.0565169	0.0804022	0.0513686		0.0755725	8	0.0304712	0.0107732
	0.0271114	0.077154	0	0.00136063	0	0.0327408	0.106135	0.0938577	0.175066	0.110887	0.227596	0.357541			0.100787	12	0.10809	0.0312029		0	0.051262	0	0	0	0			0.00854367	6	0.0209276	0.00854367		0.104832	0.0565169	0.0354782	0.134237	0.0945354	0.0478045	0.0889415	0.0382999		0.0750806	8	0.035787	0.0126526
	0.0374862	0.0830152	0	0	0	0.0309406	0.105738	0.0986101	0.182055	0.114517	0.227967	0.350487			0.102568	12	0.106594	0.0307709		0	0.0534731	0	0.00526113	0	0			0.00978903	6	0.0215039	0.00877895		0.10206	0.056913	0.0410473	0.132009	0.0822586	0.0537449	0.0911691	0.0482004		0.0759253	8	0.0314858	0.0111319
	0.0437792	0.0879607	0	0.00408192	0	0.0313907	0.10257	0.098214	0.189043	0.119467	0.239476	0.348259			0.105354	12	0.107142	0.0309292		0	0.0478604	0	0.00764225	0	0			0.00925045	6	0.0191604	0.00782219		0.0973074	0.0616652	0.0377058	0.134237	0.0878028	0.0497845	0.0867138	0.0367158		0.0739915	8	0.0337422	0.0119297
	0.0398673	0.0910744	0	0.00459216	0	0.0244149	0.107322	0.10257	0.195333	0.128048	0.240962	0.350116			0.107025	12	0.10883	0.0314164		0	0.0459895	0	0.0146269	0	0			0.0101027	6	0.0185289	0.00756437		0.0925552	0.0660215	0.0503291	0.134979	0.0818624	0.0588932	0.0826298	0.0319634		0.0749043	8	0.0311947	0.011029
	0.0395272	0.0923566	0.0101165	0.0112253	0	0.0208146	0.102966	0.0950458	0.207913	0.127388	0.253956	0.351601			0.109409	12	0.110502	0.0318992		0	0.0488809	0	0.0239926	0	0			0.0121456	6	0.0203956	0.00832646		0.088595	0.072358	0.0436462	0.138321	0.0830506	0.0588932	0.081516	0.0287953		0.0743969	8	0.0331297	0.0117131
	0.0393571	0.0923566	0.0304475	0.0120757	0	0.0158641	0.102966	0.0898975	0.210359	0.123428	0.256926	0.350116			0.110316	12	0.109598	0.0316382		0	0.0461596	0	0.0162143	0	0			0.0103957	6	0.0186826	0.00762714		0.0854267	0.0739421	0.0573833	0.139063	0.0834467	0.0577051	0.0770607	0.0291914		0.0754024	8	0.031614	0.0111772
	0.0364657	0.0903418	0.0513281	0.0146268	0	0.0212647	0.111283	0.0883134	0.2156	0.117157	0.270663	0.347888			0.113744	12	0.109634	0.0316486		0	0.0398667	0	0.017008	0	0			0.00947911	6	0.0163677	0.00668207		0.090575	0.0771102	0.0532993	0.150573	0.0925552	0.0513686	0.0807735	0.023251		0.0774382	8	0.0377199	0.013336
	0.0364657	0.0864953	0.0540755	0.0146268	0	0.02464	0.115639	0.0863332	0.218745	0.118477	0.271406	0.346032			0.114411	12	0.109374	0.0315734		0	0.0432683	0	0.0136744	0	0			0.00949045	6	0.0174283	0.00711506		0.0854267	0.0703778	0.061096	0.152429	0.0870108	0.0624573	0.0763182	0.0220629		0.0771473	8	0.0366205	0.0129473
	0.0342547	0.0960198	0.0524271	0.017008	0	0.0239649	0.121183	0.081581	0.223288	0.121117	0.283287	0.343804			0.116495	12	0.110977	0.0320362		0	0.0516022	0	0.0195478	0	0			0.0118583	6	0.0209818	0.00856579		0.0858228	0.073546	0.0584971	0.157256	0.0917632	0.0537449	0.0714916	0.0268151		0.077367	8	0.0381344	0.0134826
	0.0296626	0.10298	0.047848	0.0216001	0	0.0226148	0.116827	0.0760366	0.229578	0.126068	0.273262	0.354571			0.116754	12	0.112652	0.0325199		0	0.0478604	0	0.0239926	0	0.00336671			0.0125366	6	0.0196703	0.00803035		0.0866148	0.0755262	0.0625811	0.154285	0.0874069	0.0584971	0.0744618	0.0351318		0.0793131	8	0.0347292	0.0122786
	0.0300027	0.110123	0.0403383	0.017008	0	0.0372412	0.115639	0.0752445	0.22783	0.129698	0.281802	0.36311			0.119003	12	0.114976	0.0331906		0	0.051262	0	0.0316121	0	0.0145313			0.0162342	6	0.0212461	0.00867367		0.0870108	0.0680017	0.06518	0.155028	0.0957234	0.0474084	0.0748331	0.0386958		0.0789851	8	0.0360077	0.0127306
	0.0322137	0.114886	0.032096	0.0181985	0	0.0383664	0.118807	0.0697003	0.234819	0.132338	0.277346	0.377961			0.120561	12	0.118342	0.0341623		0	0.053303	0	0.0379618	0	0			0.0152108	6	0.0240587	0.00982191		0.0881989	0.0794863	0.0711204	0.159483	0.0846347	0.0537449	0.0677789	0.0355277		0.0799969	8	0.0364533	0.0128882
	0.0339145	0.118183	0.0414373	0.0198993	0	0.0354411	0.115243	0.081581	0.239711	0.137619	0.288113	0.384273			0.124618	12	0.120281	0.0347221		0	0.0560243	0	0.0293898	0	0			0.0142357	6	0.0236074	0.00963769		0.0909711	0.0779023	0.0740906	0.166537	0.103248	0.0442403	0.0696353	0.0367158		0.0829176	8	0.040321	0.0142556
	0.0272814	0.117633	0.0566398	0.0173481	0	0.0316157	0.10653	0.0843532	0.248447	0.136628	0.291455	0.400609			0.126545	12	0.124761	0.0360153		0	0.0483707	0	0.029231	0	0			0.0129336	6	0.0209309	0.00854499		0.0937432	0.0814665	0.0748331	0.16728	0.100476	0.0509727	0.0614673	0.0367158		0.0833693	8	0.040042	0.014157
	0.0303429	0.115801	0.0617684	0.0125859	0	0.0262151	0.112471	0.0847492	0.250194	0.150819	0.299623	0.409519			0.129507	12	0.128056	0.0369665		0	0.051262	0	0.0244688	0	0			0.0126218	6	0.0213104	0.00869992		0.0965154	0.0893871	0.0722342	0.168023	0.10404	0.0410721	0.069264	0.0280032		0.0835673	8	0.0430607	0.0152243
	0.0352752	0.106277	0.057922	0.0216001	0	0.0273402	0.111283	0.0843532	0.256833	0.147519	0.308162	0.425113			0.131806	12	0.131958	0.038093		0	0.04701	0	0.0274849	0	0			0.0124158	6	0.0202012	0.00824711		0.0977035	0.100476	0.0670364	0.172849	0.108792	0.0489925	0.0618386	0.0351318		0.0866025	8	0.0435995	0.0154147
	0.0374862	0.0976683	0.0604862	0.0202395	0	0.0241899	0.118411	0.0799969	0.251243	0.152469	0.318186	0.442191			0.133547	12	0.136563	0.0394225		0	0.0430982	0	0.0225639	0	0.00855951			0.0123703	6	0.0174454	0.00712205		0.0984956	0.0965154	0.06518	0.166166	0.115921	0.0462203	0.06518	0.0386958		0.0865467	8	0.0418727	0.0148042
	0.0289822	0.100965	0.0599367	0.017008	0	0.0181143	0.113659	0.0772247	0.249495	0.15775	0.31336	0.457414			0.132826	12	0.140443	0.0405425		0	0.0453092	0	0.0208178	0	0.00336671			0.0115823	6	0.0183997	0.00751165		0.10404	0.102852	0.0640662	0.171364	0.114336	0.0588932	0.0633236	0.0462203		0.0906369	8	0.0411268	0.0145405
	0.030513	0.103163	0.0562735	0.02126	0	0.0268902	0.119599	0.0792049	0.247399	0.16567	0.320785	0.471522			0.136857	12	0.143218	0.0413434		0	0.0478604	0	0.0217702	0	0.010377			0.0133346	6	0.019002	0.00775752		0.107604	0.0988915	0.0518142	0.17322	0.126613	0.0501806	0.073348	0.0541408		0.0919766	8	0.0434754	0.0153709
	0.0300027	0.104995	0.0617684	0.0226206	0	0.0361161	0.124352	0.0796008	0.247748	0.16204	0.327097	0.484516			0.140071	12	0.145633	0.0420407		0	0.0543235	0	0.0179604	0	0.010377			0.0137768	6	0.0211778	0.00864579		0.10998	0.105228	0.0551556	0.166537	0.13097	0.0624573	0.0670364	0.0620614		0.0949282	8	0.0400962	0.0141761
	0.0374862	0.103713	0.0597536	0.023471	0	0.0464672	0.124748	0.0859373	0.242856	0.16633	0.325612	0.498996			0.142947	12	0.147046	0.0424484		0	0.0601062	0	0.020024	0	0.00544385			0.0142623	6	0.0237607	0.00970028		0.108792	0.109584	0.0532993	0.171735	0.139286	0.0509727	0.0685215	0.0604773		0.0953336	8	0.044436	0.0157105
	0.0432689	0.0965693	0.0559072	0.0246615	0	0.0309406	0.131876	0.0843532	0.242507	0.16468	0.325983	0.516817			0.14313	12	0.151913	0.0438536		0	0.0587455	0	0.0243101	0	0.0166084			0.0166107	6	0.0230754	0.00942049		0.110772	0.108	0.0536706	0.175448	0.155523	0.0628534	0.0592396	0.058101		0.097951	8	0.0476069	0.0168316
	0.04565	0.0899754	0.0597536	0.0358868	0	0.0235149	0.13544	0.0914816	0.248098	0.16468	0.322642	0.527955			0.145423	12	0.153752	0.0443843		0	0.0580652	0	0.0158968	0	0.0251766			0.0165231	6	0.0228913	0.00934534		0.123445	0.10404	0.0581258	0.181388	0.157899	0.0513686	0.0662938	0.0517647		0.0992907	8	0.0508774	0.0179879
	0.0362957	0.0905249	0.0555408	0.0340159	0	0.0309406	0.127916	0.0930656	0.248098	0.16963	0.317815	0.540207			0.145337	12	0.1565	0.0451778		0	0.0609566	0	0.0209765	0	0.0142716			0.0160341	6	0.0237354	0.00968992		0.125029	0.108396	0.0633236	0.183616	0.16582	0.0600812	0.0584971	0.0565169		0.10266	8	0.0514312	0.0181837
	0.0313634	0.0987672	0.0549914	0.0312947	0	0.0282404	0.134252	0.0954418	0.251592	0.177881	0.315587	0.54689			0.147192	12	0.158491	0.0457523		0	0.0589156	0	0.0193891	0	0.014012			0.0153861	6	0.0229038	0.00935045		0.130178	0.111564	0.0622098	0.195497	0.176116	0.0644375	0.0592396	0.055329		0.106821	8	0.0559785	0.0197914
	0.0374862	0.102797	0.0612189	0.0331655	0	0.0192394	0.130688	0.0902936	0.262424	0.184811	0.308162	0.562112			0.149367	12	0.161992	0.0467629		0	0.0641881	0	0.0236751	0	0			0.0146439	6	0.0260537	0.0106364		0.135722	0.10998	0.0763182	0.195125	0.180869	0.0588932	0.0614673	0.0592891		0.109708	8	0.0555531	0.019641
	0.0359555	0.106277	0.0606694	0.0345262	0	0.0291404	0.135836	0.0895014	0.270811	0.195372	0.311875	0.576221			0.153849	12	0.165569	0.0477956		0	0.0757535	0	0.0252625	0	0.000251003			0.0168778	6	0.0305538	0.0124735		0.134138	0.116713	0.0804022	0.198096	0.197898	0.0541408	0.0677789	0.0517647		0.112616	8	0.0600357	0.0212258
	0.0436091	0.107559	0.0581051	0.0432002	0	0.0318407	0.135836	0.0855412	0.278848	0.207583	0.318186	0.5907			0.158417	12	0.169319	0.0488783		0.00145135	0.0757535	0	0.0235163	0	0.0015492			0.0170451	6	0.0301759	0.0123192		0.138494	0.115129	0.0904266	0.196611	0.201462	0.0680017	0.0536706	0.07315		0.117118	8	0.0572931	0.0202562
	0.0493918	0.107742	0.0608525	0.0391183	0	0.0298155	0.134252	0.0764327	0.280595	0.206263	0.323013	0.604066			0.159295	12	0.173218	0.0500036		0	0.0772842	0	0.0289136	0	0			0.0176996	6	0.031398	0.0128182		0.13295	0.115525	0.0830011	0.199581	0.223243	0.0628534	0.0636949	0.0676056		0.118557	8	0.062921	0.0222459
	0.0606171	0.111589	0.0597536	0.0387782	0	0.034991	0.135044	0.0697003	0.281294	0.215503	0.328953	0.615947			0.162681	12	0.176096	0.0508346		0	0.0715015	0	0.0322471	0	0			0.0172914	6	0.0295242	0.0120532		0.140078	0.117901	0.0870851	0.200695	0.226411	0.072358	0.0566407	0.0790904		0.122532	8	0.0623726	0.022052
	0.0628281	0.114886	0.0416205	0.0416695	0	0.0455671	0.130292	0.0700962	0.287584	0.228374	0.338978	0.625229			0.165594	12	0.17995	0.0519471		0	0.066229	0	0.0406604	0	0			0.0178149	6	0.0287587	0.0117407		0.149583	0.113544	0.0889415	0.205892	0.2375	0.0632493	0.069264	0.0691897		0.124646	8	0.0668357	0.02363
	0.0623179	0.111589	0.0233042	0.0403089	0	0.0487174	0.144153	0.0704923	0.294223	0.231674	0.347517	0.633397			0.167308	12	0.184125	0.0531524		0.00446742	0.0655487	0	0.0382793	0	0			0.0180492	6	0.0276668	0.0112949		0.155523	0.116317	0.0830011	0.203665	0.248589	0.07513	0.073348	0.0771102		0.129085	8	0.0671333	0.0237352
	0.0527934	0.113237	0.0150619	0.0387782	0	0.0493925	0.145341	0.0728684	0.300512	0.243555	0.3542	0.649733			0.169623	12	0.19026	0.0549234		0.0103408	0.0638479	0	0.0314534	0	0			0.017607	6	0.0257401	0.0105083		0.159483	0.112356	0.0837436	0.213318	0.265618	0.0747341	0.0737193	0.0683976		0.131421	8	0.0743109	0.0262729
	0.0429288	0.102431	0.0170767	0.0386081	0	0.0525428	0.156826	0.0768286	0.312044	0.259396	0.357541	0.661985			0.173184	12	0.194978	0.0562853		0.0151031	0.0628275	0	0.0322471	0	0			0.0183629	6	0.0252669	0.0103152		0.168988	0.108792	0.0900553	0.206635	0.272746	0.0771102	0.0729767	0.0707739		0.13351	8	0.0749028	0.0264821
	0.0393571	0.0969356	0.0280664	0.0375876	0	0.0514176	0.165142	0.0677201	0.319382	0.276227	0.368308	0.677207			0.177279	12	0.200699	0.0579367		0.0147856	0.0621471	0	0.0243101	0	0			0.0168738	6	0.0243455	0.00993899		0.165028	0.10602	0.0881989	0.211833	0.283835	0.0775063	0.0759469	0.0699817		0.134794	8	0.0783825	0.0277124
	0.04565	0.0932724	0.0421699	0.0333356	0	0.0570432	0.169894	0.0562355	0.331962	0.291078	0.368679	0.687231			0.181379	12	0.203896	0.0588597		0.0168492	0.0585754	0	0.020024	0	0			0.0159081	6	0.0227927	0.00930507		0.163048	0.119881	0.0889415	0.212575	0.290963	0.0814665	0.0755756	0.0588932		0.136418	8	0.0807575	0.0285521
	0.0504123	0.0984009	0.0414373	0.0318049	0	0.0631188	0.184943	0.0506911	0.342095	0.313519	0.374991	0.691315			0.186894	12	0.206797	0.0596972		0.0130394	0.0483707	0	0.0246275	0	0			0.0143396	6	0.0194037	0.00792153		0.158691	0.125821	0.0859713	0.2226	0.309181	0.0858228	0.0807735	0.0624573		0.141415	8	0.0856522	0.0302826
	0.0565351	0.0998662	0.0383235	0.0278931	0	0.0709946	0.190884	0.0487111	0.35118	0.33002	0.384644	0.696884			0.191328	12	0.210158	0.0606673		0.0209765	0.0560243	0	0.0227227	0	0			0.0166206	6	0.0220798	0.00901404		0.157107	0.131762	0.0904266	0.221857	0.313537	0.0878028	0.0770607	0.0632493		0.14285	8	0.0863094	0.030515
	0.0616375	0.0974851	0.0560903	0.025512	0	0.0777453	0.203952	0.0562355	0.363411	0.352132	0.392812	0.700226			0.198937	12	0.211848	0.0611553		0.0219289	0.0534731	0	0.0211352	0	0			0.0160895	6	0.0211362	0.00862884		0.160671	0.13097	0.0881989	0.231881	0.325417	0.0893871	0.081516	0.0565169		0.14557	8	0.091587	0.0323809
	0.0585761	0.0868617	0.0617684	0.029934	0	0.0831458	0.211873	0.0605918	0.375641	0.363352	0.408034	0.704681			0.203705	12	0.215198	0.0621223		0.0303422	0.04701	0	0.0268499	0	0			0.017367	6	0.0202081	0.00824991		0.157899	0.127009	0.0926542	0.229283	0.331754	0.0878028	0.0837436	0.0557249		0.145734	8	0.0927364	0.0327873
	0.0550044	0.0775204	0.0711097	0.0418396	0	0.0928218	0.237615	0.0796008	0.386124	0.385134	0.417687	0.705052			0.212459	12	0.216285	0.062436		0.0339933	0.0466699	0	0.0278024	0	0			0.0180776	6	0.0207162	0.00845734		0.159087	0.133742	0.0904266	0.236337	0.347199	0.0838426	0.0859713	0.0541408		0.148843	8	0.0984828	0.0348189
	0.0565351	0.0810005	0.0879607	0.0510239	0	0.095072	0.245535	0.0906895	0.404993	0.400315	0.426598	0.706538			0.220522	12	0.217327	0.062737		0.0289136	0.0522825	0	0.0274849	0	0			0.0181135	6	0.0217084	0.00886243		0.16384	0.136514	0.103792	0.239678	0.350367	0.0838426	0.0963669	0.0588932		0.154162	8	0.0971838	0.0343597
	0.0684407	0.0984009	0.101515	0.0520444	0	0.0993475	0.262564	0.0934618	0.413729	0.416816	0.436994	0.709136			0.229371	12	0.217911	0.0629056		0.0316121	0.0548337	0	0.0284373	0	0			0.0191472	6	0.0228694	0.0093364		0.167008	0.145622	0.104906	0.243762	0.367	0.0822586	0.103421	0.0584971		0.159059	8	0.101908	0.03603
	0.0674203	0.12038	0.102614	0.0508538	0	0.0939469	0.271673	0.0986101	0.426658	0.433977	0.446647	0.709136			0.23516	12	0.220258	0.0635829		0.0346282	0.0599361	0	0.0257387	0	0			0.0200505	6	0.0246649	0.0100694		0.162256	0.158295	0.112703	0.237079	0.362644	0.0862187	0.106763	0.0628534		0.161101	8	0.0978018	0.0345782
	0.0670801	0.141444	0.106094	0.0539153	0	0.101148	0.278801	0.0942538	0.439936	0.446187	0.454443	0.709136			0.241037	12	0.221637	0.063981		0.0395492	0.0551739	0	0.0327233	0	0			0.0212411	6	0.0243804	0.00995325		0.173344	0.163443	0.125326	0.238936	0.374128	0.0790904	0.11196	0.0616652		0.165987	8	0.101215	0.0357849
	0.0635084	0.139429	0.0923566	0.0483026	0	0.109473	0.29187	0.099798	0.452865	0.452458	0.452958	0.706166			0.242432	12	0.223573	0.0645401		0.0457401	0.0607865	0	0.0330408	0	0			0.0232612	6	0.0269531	0.0110035		0.181661	0.170968	0.147603	0.234109	0.368584	0.0806745	0.118272	0.0632493		0.17064	8	0.097271	0.0343905
	0.0675903	0.135583	0.0894259	0.0528948	0	0.113074	0.302167	0.10455	0.468939	0.465659	0.463725	0.697998			0.2468	12	0.22499	0.064949		0.0451051	0.0643582	0	0.0308184	0	0			0.0233803	6	0.0277359	0.0113231		0.181265	0.16384	0.152058	0.235965	0.374525	0.0786943	0.130153	0.0616652		0.172271	8	0.0987697	0.0349204
	0.071162	0.134301	0.0978514	0.0551058	0	0.118474	0.318007	0.115243	0.486411	0.470279	0.470779	0.697256			0.252906	12	0.226069	0.0652605		0.038438	0.0740527	0	0.0214527	0	0			0.0223239	6	0.0297703	0.0121537		0.178493	0.164632	0.163567	0.233738	0.37294	0.090575	0.133123	0.0664176		0.175436	8	0.0952821	0.0336873
	0.0813668	0.147855	0.0998662	0.0515341	0	0.118699	0.334244	0.112867	0.492002	0.479519	0.477462	0.686489			0.256825	12	0.225507	0.0650983		0.0466926	0.0798354	0	0.0154206	0	0			0.0236581	6	0.032965	0.0134579		0.17968	0.177304	0.159112	0.240049	0.37492	0.0838426	0.137578	0.0727539		0.178155	8	0.0960386	0.0339548
	0.0922519	0.151518	0.100049	0.0501735	0	0.131751	0.340581	0.123164	0.509124	0.4815	0.479319	0.683519			0.261912	12	0.225093	0.0649787		0.0543121	0.0817063	0	0.0258975	0	0			0.026986	6	0.0344295	0.0140558		0.180869	0.180473	0.175077	0.247104	0.373732	0.0925552	0.14092	0.0775063		0.183529	8	0.0938384	0.0331769
	0.0951432	0.162142	0.0982177	0.0496633	0	0.142777	0.363946	0.126728	0.519957	0.49107	0.487487	0.673123			0.267521	12	0.225588	0.0651217		0.0590743	0.0822165	0	0.0297072	0	0			0.0284997	6	0.0353793	0.0144435		0.189581	0.182849	0.176562	0.250816	0.373336	0.0870108	0.139435	0.0850308		0.185578	8	0.0937843	0.0331578
	0.0852786	0.143642	0.0987672	0.0382679	0	0.146377	0.368698	0.122767	0.531837	0.48876	0.487487	0.672009			0.265324	12	0.229183	0.0661595		0.0628841	0.0835772	0	0.0301835	0	0			0.0294408	6	0.0364693	0.0148885		0.197898	0.184829	0.185101	0.256757	0.37096	0.0941393	0.143519	0.0941393		0.190918	8	0.090907	0.0321405
	0.0849385	0.108292	0.100965	0.0460916	0	0.146377	0.384143	0.12554	0.543718	0.49437	0.489343	0.664584			0.265697	12	0.231602	0.0668577		0.0641541	0.0949725	0	0.0355807	0	0			0.0324512	6	0.040207	0.0164144		0.201858	0.180869	0.188071	0.255272	0.370564	0.088595	0.146489	0.0957234		0.19093	8	0.0911427	0.0322238
	0.0862991	0.062501	0.109574	0.0401388	0	0.152003	0.397608	0.122372	0.552454	0.49371	0.49417	0.663099			0.264494	12	0.236358	0.0682307		0.0628841	0.0878292	0	0.0328821	0	0			0.0305992	6	0.037767	0.0154183		0.21057	0.185621	0.199952	0.264182	0.36502	0.0929511	0.152429	0.103248		0.196747	8	0.0883727	0.0312445
	0.0891904	0.0302644	0.115252	0.0411593	0	0.165504	0.420578	0.123956	0.559443	0.498991	0.494912	0.66347			0.266893	12	0.240417	0.0694024		0.064789	0.0859583	0	0.0322471	0	0			0.0304991	6	0.0375371	0.0153244		0.219283	0.182453	0.204407	0.270494	0.362644	0.0949313	0.155399	0.103248		0.199107	8	0.0882406	0.0311978
	0.0890204	0.0322792	0.109757	0.0440506	0	0.180356	0.432062	0.120391	0.572721	0.499651	0.49714	0.664212			0.270137	12	0.242516	0.0700083		0.0652652	0.0907205	0	0.0358982	0	0			0.0319807	6	0.0390944	0.0159602		0.227203	0.189581	0.217031	0.26938	0.367396	0.104832	0.160968	0.105228		0.205202	8	0.0872757	0.0308566
	0.0893605	0.032096	0.11745	0.0457514	0	0.189806	0.449487	0.124352	0.575866	0.49305	0.506793	0.664955			0.274081	12	0.24322	0.0702115		0.0678051	0.0903803	0	0.0362156	0	0			0.0324002	6	0.0394438	0.0161029		0.24146	0.191957	0.218887	0.285716	0.36898	0.105228	0.16728	0.107208		0.21084	8	0.0892545	0.0315562
	0.094633	0.0280664	0.123128	0.0595279	0	0.199482	0.46216	0.123164	0.586349	0.49272	0.511248	0.681662			0.280178	12	0.246359	0.0711176		0.0701862	0.0976938	0.00716603	0.0381205	0	0			0.0355278	6	0.0409912	0.0167346		0.251361	0.191165	0.225941	0.280518	0.36898	0.123841	0.17322	0.10602		0.215131	8	0.0861431	0.0304562
	0.0993952	0.0306307	0.118549	0.0670114	0	0.208933	0.474833	0.125936	0.592988	0.48612	0.522758	0.684261			0.284285	12	0.247527	0.0714548		0.0684401	0.101606	0.00462616	0.0370094	0	0			0.0352802	6	0.0422627	0.0172537		0.264826	0.186809	0.232624	0.296854	0.377297	0.115921	0.181017	0.106812		0.22027	8	0.0918712	0.0324814
	0.100416	0.0513281	0.12496	0.0709232	0	0.221985	0.475625	0.131876	0.601724	0.48348	0.52647	0.694657			0.290287	12	0.246907	0.071276		0.0749484	0.109089	0	0.0393905	0	0			0.037238	6	0.0463666	0.0189291		0.269974	0.189581	0.245247	0.300196	0.378089	0.133742	0.183987	0.116317		0.227142	8	0.0882878	0.0312144
	0.102967	0.0815499	0.126242	0.0828288	0	0.246287	0.492654	0.125144	0.61011	0.49371	0.529069	0.706166			0.299727	12	0.247828	0.0715419		0.0806631	0.113341	0	0.0409779	0	0			0.0391637	6	0.0486398	0.0198571		0.286607	0.195522	0.251559	0.313561	0.377297	0.124633	0.194012	0.121069		0.233032	8	0.090811	0.0321065
	0.105008	0.104262	0.137415	0.0829989	0	0.266089	0.505327	0.118807	0.628281	0.49503	0.535381	0.720275			0.308239	12	0.251002	0.0724581		0.078917	0.116573	0	0.0389142	0	0			0.0390673	6	0.0493434	0.0201444		0.294131	0.20067	0.269009	0.321729	0.373336	0.137306	0.203293	0.119485		0.23987	8	0.0895976	0.0316775
	0.107559	0.104812	0.145474	0.0891218	0	0.27419	0.518396	0.121975	0.64121	0.507901	0.533524	0.728814			0.314415	12	0.253898	0.0732939		0.0762184	0.119634	0	0.0406604	0	0			0.0394188	6	0.0499034	0.020373		0.3072	0.205422	0.274949	0.332125	0.384821	0.132158	0.217031	0.129385		0.247886	8	0.0928045	0.0328113
	0.11062	0.111222	0.152983	0.0942242	0	0.27914	0.537801	0.130292	0.65344	0.503281	0.535381	0.740323			0.320726	12	0.256129	0.073938		0.0793932	0.120655	0	0.0409779	0	0			0.0401709	6	0.0507105	0.0207025		0.322249	0.210966	0.2898	0.344748	0.382841	0.13493	0.225941	0.13097		0.255306	8	0.0946532	0.033465
	0.115723	0.11342	0.162691	0.0971155	0	0.291967	0.552058	0.13346	0.662176	0.516812	0.539836	0.754432			0.328307	12	0.259845	0.0750107		0.0846317	0.121335	0	0.0398667	0	0			0.0409722	6	0.051772	0.0211358		0.337298	0.223639	0.296483	0.357743	0.378485	0.127801	0.237451	0.132158		0.261382	8	0.0974927	0.0344689
	0.118954	0.118183	0.165255	0.0979659	0	0.302093	0.570275	0.146133	0.67231	0.521432	0.537608	0.76854			0.334896	12	0.262948	0.0759066		0.0889177	0.125757	0.0251038	0.0422478	0	0			0.0470044	6	0.0507539	0.0207202		0.35908	0.231164	0.318388	0.366653	0.374128	0.139286	0.238564	0.14285		0.271264	8	0.0972464	0.0343818
	0.118274	0.115069	0.165255	0.104089	0	0.307493	0.579383	0.144549	0.689432	0.540903	0.543178	0.787104			0.341227	12	0.269973	0.0779344		0.096696	0.13188	0.0451051	0.0458988	0	0			0.0532633	6	0.052653	0.0214955		0.376109	0.224827	0.329526	0.376307	0.379277	0.132554	0.253787	0.140474		0.276607	8	0.103969	0.0367588
	0.120825	0.126791	0.167087	0.103408	0	0.32032	0.593244	0.150489	0.703409	0.553444	0.544291	0.804554			0.348989	12	0.274624	0.0792772		0.108284	0.130859	0.060503	0.0478037	0	0			0.0579084	6	0.0541759	0.0221172		0.399474	0.235124	0.340664	0.388559	0.384425	0.136514	0.258984	0.143642		0.285923	8	0.108233	0.038266
	0.134772	0.132469	0.1713	0.104599	0	0.323695	0.606709	0.152865	0.725074	0.569615	0.540579	0.816063			0.356478	12	0.278909	0.0805142		0.119396	0.127798	0.0784408	0.0497086	0	0			0.0625572	6	0.0560913	0.0228992		0.421651	0.243837	0.352545	0.400439	0.388385	0.132554	0.26641	0.138494		0.293039	8	0.115559	0.0408564
	0.140895	0.139613	0.17771	0.105279	0	0.32392	0.617798	0.152865	0.73346	0.575885	0.545034	0.836112			0.362381	12	0.283146	0.0817372		0.134	0.13273	0.0930449	0.0536772	0	0			0.0689087	6	0.061027	0.0249142		0.43868	0.257301	0.364797	0.406751	0.383237	0.134138	0.277548	0.140474		0.300366	8	0.117741	0.0416276
	0.15195	0.152434	0.180091	0.0991565	0	0.325495	0.631659	0.153261	0.753378	0.583476	0.549118	0.85022			0.369187	12	0.288233	0.0832057		0.14162	0.134261	0.0974897	0.0544709	0	0			0.0713069	6	0.0633174	0.0258492		0.454521	0.264034	0.374079	0.417518	0.392346	0.128989	0.289429	0.13493		0.306981	8	0.124906	0.044161
	0.157562	0.163241	0.180091	0.0967754	0	0.330671	0.637203	0.161974	0.762463	0.593376	0.542435	0.868412			0.374517	12	0.29132	0.084097		0.151779	0.136982	0.0916163	0.0597093	0	0			0.0733478	6	0.0655444	0.0267584		0.475115	0.275914	0.387445	0.426057	0.394326	0.131366	0.297225	0.133742		0.315149	8	0.129797	0.0458902
	0.167767	0.172582	0.182289	0.102728	0	0.331796	0.656212	0.16435	0.775043	0.599317	0.554316	0.882892			0.382441	12	0.295563	0.0853216		0.169399	0.135111	0.066059	0.0617729	0	0			0.0720571	6	0.0692496	0.028271		0.486995	0.277102	0.396355	0.43868	0.400266	0.132554	0.31616	0.13295		0.322633	8	0.134254	0.0474659
	0.179503	0.174597	0.184304	0.108851	0	0.342822	0.667301	0.175043	0.793213	0.605587	0.549489	0.900713			0.390119	12	0.299213	0.0863754		0.182575	0.142935	0.0528835	0.0628841	0	0			0.0735462	6	0.0749143	0.0305836		0.49848	0.289379	0.402667	0.451675	0.397098	0.134534	0.325442	0.13691		0.329523	8	0.136347	0.0482058
	0.196	0.178809	0.180824	0.102048	0	0.365774	0.68037	0.177419	0.803347	0.619118	0.557657	0.922247			0.398634	12	0.30525	0.088118		0.19702	0.144636	0.0498674	0.0722499	0	0			0.0772956	6	0.079493	0.0324529		0.509173	0.289775	0.416775	0.466155	0.408187	0.131366	0.338437	0.138098		0.337246	8	0.142345	0.0503267
	0.208416	0.175329	0.176611	0.10647	0	0.357898	0.685914	0.174647	0.816625	0.625058	0.557286	0.934499			0.401563	12	0.309277	0.0892805		0.21845	0.141404	0.0676464	0.0765359	0	0			0.0840061	6	0.0846254	0.0345482		0.516697	0.300072	0.424943	0.481748	0.405018	0.138494	0.354773	0.141266		0.345376	8	0.143645	0.0507864
	0.220662	0.183022	0.175696	0.10579	0	0.354523	0.701755	0.175439	0.825361	0.639909	0.562112	0.946008			0.407523	12	0.313612	0.0905321		0.239245	0.13239	0.0754247	0.0828855	0	0			0.0883243	6	0.0900193	0.0367502		0.524618	0.304032	0.43868	0.501054	0.416899	0.145226	0.374821	0.142058		0.355924	8	0.147971	0.0523158
	0.231887	0.183022	0.172765	0.104599	0	0.369149	0.705319	0.175439	0.834796	0.6442	0.562855	0.953805			0.411486	12	0.316107	0.0912521		0.270676	0.116743	0.0812981	0.0990771	0	0			0.0946324	6	0.0995876	0.0406565		0.538083	0.310368	0.454645	0.514791	0.413731	0.155523	0.391157	0.145622		0.36549	8	0.150466	0.0531977
	0.244303	0.183388	0.175329	0.1063	0	0.387826	0.716012	0.175043	0.847725	0.66103	0.572508	0.961973			0.419287	12	0.320258	0.0924506		0.293852	0.108579	0.0900289	0.109395	0	0			0.100309	6	0.107554	0.0439088		0.547983	0.311161	0.455759	0.532612	0.422443	0.149979	0.406008	0.147999		0.371743	8	0.156138	0.0552032
	0.266413	0.179542	0.173864	0.118205	0	0.413254	0.732645	0.173459	0.85716	0.669611	0.57028	0.970512			0.427079	12	0.322844	0.0931969		0.318616	0.104837	0.100188	0.112888	0	0			0.106088	6	0.116413	0.0475255		0.556696	0.318289	0.471724	0.545978	0.420859	0.156315	0.424943	0.147206		0.380251	8	0.15987	0.0565225
	0.27968	0.178809	0.17075	0.12705	0	0.434181	0.737001	0.179399	0.870787	0.691722	0.578077	0.977938			0.43545	12	0.326308	0.0941971		0.339252	0.107728	0.113364	0.120507	0	0			0.113475	6	0.123944	0.0506001		0.561844	0.320269	0.475436	0.563057	0.430364	0.161463	0.441651	0.150771		0.388107	8	0.162731	0.057534
	0.283081	0.172948	0.179359	0.121097	0	0.453308	0.748882	0.180587	0.877776	0.699973	0.57585	0.982393			0.439604	12	0.329453	0.0951048		0.360524	0.11113	0.124476	0.134159	0	0			0.121715	6	0.131858	0.053831		0.559864	0.327794	0.489173	0.589046	0.427988	0.170968	0.457615	0.159879		0.397791	8	0.164159	0.0580391
	0.298048	0.174413	0.178443	0.117695	0	0.47131	0.758386	0.188904	0.890705	0.720434	0.578077	0.98722			0.44697	12	0.333261	0.096204		0.38116	0.112831	0.121777	0.153049	0	0			0.128136	6	0.139824	0.057083		0.563428	0.333338	0.494371	0.604268	0.433532	0.16978	0.466526	0.156315		0.402695	8	0.168887	0.0597105
	0.320329	0.172765	0.189433	0.124668	0	0.494487	0.762347	0.189696	0.907827	0.736275	0.581047	0.992418			0.455941	12	0.335713	0.0969119		0.389573	0.116062	0.11003	0.159875	0	0			0.129257	6	0.14329	0.058498		0.560656	0.347991	0.511821	0.628772	0.433532	0.179285	0.47952	0.155919		0.412187	8	0.17234	0.0609312
	0.330363	0.166721	0.202987	0.130961	0	0.52284	0.772643	0.194052	0.915515	0.748486	0.591443	0.991675			0.463974	12	0.337322	0.0973765		0.399098	0.121505	0.0981246	0.164637	0	0			0.130561	6	0.147309	0.0601386		0.55828	0.352347	0.523331	0.644737	0.445017	0.180473	0.491772	0.156711		0.419083	8	0.176209	0.0622992
	0.346861	0.155731	0.218189	0.143207	0.00011251	0.547817	0.77898	0.1893	0.922853	0.764987	0.594784	0.995016			0.471487	12	0.339588	0.0980307		0.405924	0.119294	0.0670114	0.173685	0	0			0.127652	6	0.152244	0.0621534		0.552339	0.359475	0.531499	0.662558	0.439869	0.186413	0.499198	0.165028		0.424547	8	0.176683	0.0624669
	0.353834	0.148221	0.226432	0.158004	0.0169892	0.566044	0.783732	0.199992	0.937879	0.783138	0.607779	0.99613			0.481515	12	0.339873	0.0981128		0.410527	0.116062	0.0514548	0.179559	0	0			0.126267	6	0.155712	0.0635693		0.547191	0.361852	0.554517	0.677037	0.442245	0.184433	0.505138	0.164236		0.429581	8	0.18191	0.0643148
	0.36608	0.145291	0.250426	0.151881	0.0244149	0.57752	0.790068	0.207517	0.942072	0.796009	0.611863	0.993903			0.488087	12	0.339371	0.0979681		0.414813	0.116913	0.0787582	0.174797	0	0			0.13088	6	0.154737	0.0631711		0.541251	0.367792	0.564913	0.691146	0.450561	0.197898	0.510336	0.171364		0.436908	8	0.181228	0.0640736
	0.366761	0.139796	0.268742	0.147969	0.0408416	0.595747	0.800365	0.217417	0.953254	0.81548	0.621145	1.00281			0.497528	12	0.342101	0.098756		0.414178	0.124566	0.0981246	0.171622	0	0			0.134748	6	0.153101	0.0625033		0.538875	0.376901	0.574937	0.711195	0.454521	0.193937	0.520732	0.182057		0.444144	8	0.184849	0.0653541
	0.373734	0.136865	0.277717	0.152902	0.0561431	0.613974	0.806305	0.223754	0.959194	0.825381	0.627456	1.00281			0.504687	12	0.341569	0.0986026		0.416242	0.126437	0.115269	0.169558	0	0			0.137918	6	0.15307	0.0624907		0.526994	0.381653	0.595357	0.722704	0.462838	0.215323	0.530013	0.193937		0.453602	8	0.182522	0.0645313
	0.376965	0.139246	0.289989	0.169569	0.0871962	0.632876	0.812246	0.229298	0.963737	0.844852	0.641194	1.00727			0.516203	12	0.339182	0.0979135		0.421004	0.133921	0.130984	0.162415	0	0			0.141387	6	0.154125	0.0629212		0.522638	0.384029	0.603154	0.739411	0.476699	0.210174	0.540038	0.197898		0.459255	8	0.187483	0.0662853
	0.380537	0.14181	0.300796	0.175182	0.110374	0.649527	0.817394	0.234446	0.972123	0.851452	0.651589	1.01284			0.524839	12	0.338201	0.0976303		0.423544	0.133581	0.146064	0.155748	0	0			0.143156	6	0.154831	0.0632095		0.516301	0.395514	0.618748	0.753148	0.478679	0.225223	0.545236	0.205026		0.467234	8	0.187385	0.0662506
	0.373734	0.13833	0.308489	0.185217	0.1295	0.663254	0.826107	0.248703	0.981558	0.863333	0.66941	1.01432			0.533496	12	0.338392	0.0976854		0.417988	0.140554	0.163685	0.15289	0	0			0.145853	6	0.15297	0.0624498		0.511153	0.394326	0.628401	0.767628	0.496104	0.228787	0.551176	0.204234		0.472726	8	0.191654	0.0677601
	0.375945	0.137048	0.320394	0.205796	0.139176	0.670455	0.831255	0.250683	0.988547	0.877854	0.67795	1.01804			0.541095	12	0.338216	0.0976344		0.415766	0.155181	0.177495	0.145112	0	0			0.148926	6	0.152598	0.062298		0.507589	0.401454	0.649563	0.789533	0.504421	0.238688	0.550062	0.201858		0.480396	8	0.197336	0.0697689
	0.381557	0.132286	0.332117	0.218722	0.152903	0.680355	0.841156	0.256624	0.99239	0.889075	0.699855	1.01841			0.549621	12	0.338195	0.0976285		0.41148	0.156882	0.184797	0.137016	0	0			0.148362	6	0.151514	0.0618553		0.508381	0.403038	0.667013	0.799558	0.521053	0.245024	0.555631	0.192749		0.486556	8	0.203051	0.0717893
	0.38734	0.129905	0.339443	0.233009	0.173605	0.67833	0.84472	0.253852	0.996234	0.895675	0.712849	1.01804			0.55525	12	0.336334	0.0970911		0.40259	0.165215	0.180511	0.131619	0	0			0.146656	6	0.148482	0.0606176		0.508777	0.414523	0.686319	0.813666	0.540063	0.255321	0.562685	0.191561		0.496614	8	0.20734	0.0733058
	0.393293	0.125875	0.347869	0.252738	0.190257	0.67698	0.858977	0.257416	1.00392	0.906566	0.733269	1.02063			0.563983	12	0.336586	0.0971641		0.39497	0.179502	0.167177	0.136381	0	0			0.146338	6	0.145795	0.0595206		0.510361	0.416899	0.703769	0.831116	0.551151	0.256905	0.565656	0.172552		0.501051	8	0.217587	0.0769285
	0.399926	0.13137	0.365635	0.257841	0.210734	0.67518	0.862541	0.267316	1.00811	0.918446	0.75406	1.02249			0.572805	12	0.334359	0.096521		0.38497	0.194809	0.164161	0.132889	0	0			0.146138	6	0.143264	0.0584872		0.516697	0.433136	0.725303	0.840769	0.56818	0.26245	0.574566	0.168988		0.511261	8	0.222591	0.0786978
	0.414553	0.13137	0.374061	0.263964	0.231211	0.67608	0.871253	0.273653	1.01056	0.933627	0.771139	1.02583			0.581442	12	0.333876	0.0963817		0.377985	0.213858	0.166383	0.140509	0	0			0.149789	6	0.142417	0.0581416		0.520657	0.443037	0.73607	0.851907	0.582041	0.263242	0.579393	0.159879		0.517028	8	0.228564	0.0808095
	0.436153	0.135583	0.386699	0.272638	0.248312	0.676305	0.872837	0.291078	1.0172	0.941878	0.788218	1.0262			0.591092	12	0.330514	0.095411		0.372588	0.243452	0.15924	0.139239	0	0			0.15242	6	0.143837	0.058721		0.521053	0.468778	0.758346	0.868243	0.596298	0.273142	0.582363	0.148791		0.527127	8	0.235659	0.083318
	0.454692	0.135217	0.392377	0.27842	0.270365	0.677655	0.882738	0.308899	1.02069	0.951778	0.808638	1.02732			0.600733	12	0.328894	0.0949435		0.369413	0.270155	0.150192	0.138445	0	0			0.154701	6	0.146683	0.0598833		0.52541	0.481451	0.771341	0.878267	0.618079	0.277499	0.599813	0.151563		0.537928	8	0.239349	0.0846225
	0.477482	0.135583	0.401169	0.283523	0.293317	0.684631	0.881154	0.32276	1.02698	0.963989	0.828315	1.02732			0.610519	12	0.32693	0.0943766		0.364016	0.298558	0.146699	0.140032	0	0			0.158218	6	0.150052	0.0612583		0.52343	0.500064	0.781365	0.891633	0.628772	0.285023	0.602412	0.158295		0.546374	8	0.240813	0.0851401
	0.499253	0.137598	0.408862	0.285904	0.317169	0.689581	0.889471	0.343749	1.02524	0.97257	0.853933	1.03029			0.621134	12	0.324813	0.0937653		0.362587	0.327812	0.150509	0.147176	0	0			0.164681	6	0.155258	0.0633839		0.524222	0.511549	0.797701	0.899801	0.648969	0.281855	0.619119	0.157899		0.555139	8	0.246653	0.0872052
	0.521703	0.146756	0.412708	0.29832	0.332246	0.695207	0.893431	0.356422	1.03327	0.98313	0.862472	1.02954			0.630434	12	0.322016	0.0929581		0.361635	0.359446	0.158288	0.141937	0	0			0.170218	6	0.162073	0.066166		0.53135	0.532934	0.809211	0.915766	0.66679	0.290963	0.632485	0.161067		0.567571	8	0.25013	0.0884344
	0.540072	0.149503	0.416005	0.307164	0.346647	0.703083	0.896995	0.373451	1.03712	0.994351	0.880664	1.02992			0.639581	12	0.320777	0.0926003		0.361476	0.390061	0.16305	0.143366	0	0			0.176325	6	0.169356	0.0691393		0.534914	0.545607	0.817007	0.92282	0.682631	0.295716	0.653647	0.163048		0.576924	8	0.25283	0.089389
	0.55742	0.162325	0.430841	0.318049	0.360599	0.706683	0.899371	0.39642	1.03991	0.997981	0.893288	1.03214			0.649586	12	0.315713	0.0911384		0.354491	0.406388	0.164161	0.147334	0	0			0.178729	6	0.171934	0.0701919		0.548775	0.55828	0.835942	0.930617	0.700056	0.296904	0.668869	0.16582		0.588158	8	0.257281	0.0909624
	0.564903	0.18577	0.432673	0.327744	0.368474	0.718609	0.905311	0.408697	1.04096	1.00656	0.907025	1.03437			0.658425	12	0.312489	0.0902079		0.343856	0.419485	0.174479	0.145747	0	0			0.180594	6	0.173322	0.0707586		0.557488	0.580457	0.83817	0.940641	0.725006	0.29928	0.687433	0.176512		0.600623	8	0.258566	0.0914167
	0.571537	0.209398	0.426262	0.34084	0.379275	0.731661	0.905311	0.425726	1.04481	1.00986	0.91742	1.03474			0.666403	12	0.307933	0.0888927		0.339252	0.421015	0.18194	0.15416	0	0			0.182728	6	0.172555	0.0704454		0.568576	0.595902	0.854877	0.949923	0.741243	0.298884	0.701913	0.183641		0.61187	8	0.26231	0.0927407
	0.57817	0.233392	0.427911	0.34237	0.387826	0.742462	0.911648	0.443943	1.05075	1.01547	0.931529	1.03734			0.675234	12	0.30551	0.0881933		0.35211	0.423226	0.190988	0.153367	0	0			0.186615	6	0.175584	0.0716818		0.583625	0.615307	0.859332	0.958091	0.764212	0.30126	0.712308	0.186017		0.622519	8	0.265151	0.0937449
	0.57868	0.251891	0.430658	0.355467	0.397952	0.757088	0.91046	0.462952	1.05005	1.0224	0.939326	1.0418			0.683227	12	0.301353	0.086993		0.361	0.422546	0.201783	0.151462	0	0			0.189465	6	0.17728	0.0723742		0.594714	0.63392	0.878267	0.960319	0.784014	0.30126	0.724932	0.203046		0.635059	8	0.265893	0.0940075
	0.57987	0.280465	0.440549	0.366012	0.400878	0.772165	0.91244	0.471665	1.05878	1.02735	0.950092	1.04291			0.691932	12	0.297946	0.0860097		0.360682	0.422716	0.213212	0.150509	0	0			0.191187	6	0.177527	0.0724751		0.604219	0.65293	0.884579	0.967744	0.805003	0.291755	0.734956	0.209778		0.64387	8	0.27023	0.0955408
	0.57834	0.321859	0.451172	0.370093	0.407853	0.787691	0.913232	0.49107	1.05878	1.03197	0.953805	1.04328			0.700763	12	0.291062	0.0840224		0.356396	0.412681	0.220038	0.158446	0	0			0.19126	6	0.17399	0.0710312		0.614515	0.671939	0.892376	0.969229	0.82322	0.285815	0.741268	0.228392		0.653344	8	0.270191	0.0955271
	0.582932	0.357943	0.458133	0.374686	0.415729	0.802318	0.919568	0.508099	1.06228	1.03659	0.964943	1.04588			0.710758	12	0.286726	0.0827708		0.359889	0.406218	0.237341	0.16686	0	0			0.195051	6	0.173457	0.0708134		0.629168	0.682235	0.90537	0.969972	0.843417	0.290171	0.75352	0.238292		0.664018	8	0.271136	0.0958611
	0.591266	0.381204	0.46436	0.378257	0.418429	0.817169	0.919568	0.522356	1.06857	1.04022	0.970884	1.04477			0.718088	12	0.283675	0.0818899		0.370683	0.398565	0.247817	0.161621	0	0			0.196448	6	0.174496	0.0712377		0.631148	0.702829	0.910568	0.973313	0.860446	0.29532	0.768371	0.252945		0.674367	8	0.270601	0.0956718
	0.597389	0.409961	0.480112	0.38302	0.417529	0.82752	0.925509	0.55087	1.06892	1.04583	0.97571	1.04402			0.727199	12	0.278603	0.0804258		0.376556	0.390911	0.256231	0.165748	0	0			0.198241	6	0.174319	0.0711655		0.645009	0.714313	0.919107	0.972199	0.884604	0.304428	0.77097	0.258093		0.68359	8	0.27099	0.0958094
	0.602661	0.437435	0.4933	0.393735	0.413704	0.833146	0.931053	0.565127	1.07136	1.0455	0.982764	1.04551			0.734608	12	0.274433	0.0792221		0.377033	0.384448	0.267343	0.175908	0	0			0.200789	6	0.173478	0.0708222		0.656098	0.73253	0.928389	0.973684	0.900049	0.326606	0.783222	0.267202		0.695972	8	0.268223	0.094831
	0.611505	0.465276	0.498428	0.396966	0.411004	0.842147	0.935805	0.596017	1.07171	1.0455	0.98722	1.04625			0.74232	12	0.270348	0.0780426		0.377033	0.377985	0.276232	0.18194	0	0			0.202198	6	0.172701	0.0705048		0.665602	0.741243	0.929503	0.974798	0.909949	0.332942	0.789904	0.271162		0.701888	8	0.267752	0.0946645
	0.612526	0.495498	0.509235	0.394755	0.403353	0.853398	0.940558	0.61265	1.07346	1.04979	0.989819	1.04662			0.748472	12	0.26864	0.0775497		0.379414	0.377305	0.28401	0.200354	0	0			0.206847	6	0.173438	0.0708056		0.684215	0.760648	0.937671	0.970714	0.924206	0.358683	0.795102	0.283043		0.714285	8	0.262333	0.0927489
	0.619329	0.518759	0.51418	0.386421	0.400878	0.866449	0.943726	0.633639	1.07695	1.05276	0.997244	1.04662			0.754747	12	0.268374	0.077473		0.382906	0.374413	0.291471	0.211466	0	0			0.210043	6	0.174223	0.0711262		0.701245	0.772925	0.936557	0.974798	0.933315	0.37096	0.796216	0.295716		0.722716	8	0.258587	0.0914243
	0.629194	0.539457	0.512349	0.373495	0.391652	0.87455	0.942142	0.651064	1.07695	1.04748	0.995388	1.04662			0.756696	12	0.268133	0.0774033		0.393859	0.36676	0.295599	0.210513	0	0			0.211122	6	0.175441	0.0716235		0.714709	0.794706	0.941755	0.979254	0.940839	0.396306	0.808468	0.306804		0.735355	8	0.25417	0.0898626
	0.639058	0.559605	0.520225	0.366522	0.379275	0.881301	0.944518	0.673241	1.08289	1.04847	1.0017	1.05071			0.762293	12	0.269458	0.0777859		0.412908	0.363188	0.305123	0.211466	0	0			0.215448	6	0.179839	0.0734191		0.73055	0.81728	0.939527	0.982966	0.955096	0.415315	0.810696	0.320665		0.746512	8	0.249883	0.0883471
	0.646542	0.580302	0.521873	0.355467	0.368924	0.886926	0.950854	0.697003	1.08045	1.04781	1.00281	1.04699			0.765497	12	0.269923	0.0779202		0.417829	0.364209	0.313536	0.212101	0	0			0.217946	6	0.181944	0.0742784		0.747183	0.833121	0.94621	0.982224	0.958264	0.439472	0.813666	0.33017		0.756289	8	0.244698	0.0865137
	0.651134	0.600084	0.526452	0.337948	0.361499	0.889851	0.951646	0.714824	1.08464	1.04418	1.00838	1.04811			0.768229	12	0.272125	0.0785556		0.429735	0.365229	0.328299	0.215752	0	0			0.223169	6	0.186315	0.0760628		0.760648	0.846189	0.945096	0.982966	0.967769	0.454917	0.81478	0.336506		0.763609	8	0.241983	0.0855539
	0.659298	0.616752	0.531764	0.315668	0.356773	0.892327	0.95323	0.732645	1.08569	1.04715	1.00987	1.05219			0.771113	12	0.275224	0.0794503		0.444021	0.371012	0.344015	0.216863	0	0			0.229318	6	0.192176	0.0784556		0.777677	0.86005	0.947324	0.99002	0.970145	0.488976	0.815151	0.347199		0.774568	8	0.235337	0.0832044
	0.665761	0.635251	0.529383	0.290666	0.359924	0.895477	0.955607	0.749674	1.08394	1.04088	1.0121	1.04996			0.772386	12	0.277048	0.0799768		0.451482	0.394653	0.357508	0.209878	0	0			0.235587	6	0.199219	0.0813308		0.785202	0.867575	0.948067	0.988907	0.976877	0.507985	0.821463	0.352347		0.781053	8	0.232051	0.0820426
	0.678857	0.6543	0.521324	0.269236	0.363749	0.902003	0.957587	0.768287	1.08639	1.03593	1.01432	1.04996			0.775163	12	0.279696	0.0807414		0.463229	0.40979	0.375287	0.211942	0	0			0.243375	6	0.20634	0.084238		0.802231	0.873515	0.951037	0.985936	0.976877	0.538083	0.827032	0.36898		0.790461	8	0.223115	0.078883
	0.693994	0.668953	0.50777	0.240323	0.365549	0.908753	0.956795	0.786108	1.08709	1.03197	1.01395	1.04514			0.775533	12	0.284016	0.0819883		0.472277	0.43173	0.389732	0.207338	0	0			0.25018	6	0.213906	0.0873266		0.809755	0.878663	0.948067	0.989278	0.978065	0.551943	0.83817	0.378485		0.796553	8	0.21919	0.0774953
	0.70777	0.681225	0.497879	0.218893	0.37455	0.912579	0.963131	0.805513	1.08534	1.02801	1.01766	1.05108			0.778636	12	0.287663	0.0830412		0.474024	0.455712	0.404495	0.210196	0	0			0.257404	6	0.220285	0.0899311		0.818072	0.88104	0.952522	0.988535	0.978857	0.582437	0.843368	0.386405		0.803905	8	0.213088	0.075338
	0.722057	0.691482	0.490369	0.205796	0.388726	0.918429	0.961151	0.830067	1.08779	1.02174	1.01804	1.04811			0.781979	12	0.288261	0.0832137		0.480373	0.480203	0.426401	0.209561	0	0			0.26609	6	0.229026	0.0934995		0.831141	0.89094	0.951037	0.984823	0.978461	0.604614	0.854135	0.399078		0.811779	8	0.206603	0.0730453
	0.738725	0.695328	0.483226	0.198313	0.399752	0.921805	0.962735	0.84472	1.08744	1.01613	1.02138	1.04959			0.784929	12	0.288966	0.0834172		0.488628	0.496361	0.4391	0.204957	0	0			0.271508	6	0.235648	0.0962027		0.840249	0.894504	0.953636	0.979625	0.98163	0.634712	0.863788	0.406206		0.819294	8	0.201031	0.0710751
	0.757604	0.703021	0.474068	0.181815	0.411454	0.92383	0.965111	0.866897	1.09023	1.01646	1.01952	1.04811			0.788177	12	0.291826	0.0842429		0.497517	0.511838	0.44672	0.207021	0	0			0.277183	6	0.24122	0.0984778		0.85213	0.89292	0.94918	0.980367	0.987174	0.643821	0.867129	0.414523		0.823406	8	0.197947	0.0699849
	0.777503	0.712912	0.467474	0.184536	0.424955	0.930356	0.963923	0.885114	1.08569	1.01019	1.0236	1.04885			0.792926	12	0.290196	0.0837723		0.503549	0.528166	0.456244	0.211783	0	0			0.28329	6	0.246581	0.100666		0.857674	0.893712	0.955121	0.977026	0.982422	0.667582	0.878267	0.432344		0.830519	8	0.189799	0.0671042
	0.789068	0.721521	0.461979	0.178244	0.435081	0.937106	0.963923	0.896995	1.08883	1.01184	1.02695	1.04737			0.796575	12	0.291737	0.0842173		0.509423	0.544663	0.475293	0.202894	0	0			0.288712	6	0.254209	0.10378		0.866387	0.897672	0.94621	0.974427	0.985986	0.679463	0.887549	0.445809		0.835438	8	0.184367	0.0651836
	0.797743	0.730679	0.455385	0.17144	0.441832	0.938681	0.970259	0.91244	1.08674	1.00722	1.02509	1.04514			0.798554	12	0.2929	0.0845531		0.516884	0.557249	0.49212	0.203529	0.00388597	0			0.295611	6	0.259615	0.105987		0.874307	0.900841	0.945096	0.971086	0.984402	0.700453	0.894232	0.465214		0.841954	8	0.17599	0.0622219
	0.798933	0.743317	0.448791	0.168209	0.456458	0.942957	0.961943	0.921152	1.08604	1.00656	1.0288	1.04291			0.800506	12	0.292469	0.0844286		0.529742	0.567454	0.51609	0.19829	0	0			0.301929	6	0.268823	0.109747		0.880248	0.900445	0.942869	0.967002	0.983214	0.705601	0.89943	0.486203		0.845626	8	0.168612	0.0596132
	0.798933	0.751376	0.444395	0.173992	0.455333	0.945882	0.964319	0.935409	1.08744	1.00359	1.03252	1.04217			0.802946	12	0.29276	0.0845126		0.53371	0.5814	0.538949	0.191464	0	0			0.307587	6	0.276528	0.112892		0.88896	0.904801	0.935443	0.964403	0.98955	0.72461	0.900915	0.503232		0.851489	8	0.161656	0.0571541
	0.801484	0.757237	0.441098	0.167699	0.464784	0.948357	0.968675	0.941746	1.08639	1.00128	1.034	1.04254			0.804607	12	0.293757	0.0848005		0.545298	0.592286	0.561172	0.184797	0	0.000770262			0.314054	6	0.284759	0.116252		0.898465	0.906385	0.930617	0.962918	0.987966	0.733322	0.906855	0.520657		0.855898	8	0.155309	0.0549101
	0.805566	0.772806	0.435604	0.156984	0.47761	0.948582	0.970259	0.94729	1.08953	0.998641	1.03289	1.04031			0.806339	12	0.29519	0.0852141		0.557363	0.6013	0.580539	0.178765	0.0163488	0.0163488			0.325111	6	0.285499	0.116555		0.902425	0.909157	0.92876	0.959947	0.987966	0.739263	0.904256	0.546795		0.859821	8	0.146357	0.051745
	0.814921	0.789657	0.427911	0.146779	0.489986	0.949707	0.969071	0.954022	1.08359	0.996331	1.03326	1.03734			0.807715	12	0.296234	0.0855155		0.573237	0.613546	0.59546	0.174797	0.034264	0.0119348			0.333873	6	0.290742	0.118695		0.910741	0.911137	0.922078	0.956977	0.990342	0.743223	0.912796	0.564616		0.863989	8	0.140908	0.0498185
	0.824275	0.804127	0.431574	0.136234	0.501913	0.952858	0.97224	0.960359	1.08674	0.993361	1.03883	1.03734			0.811654	12	0.297853	0.0859827		0.592127	0.629193	0.606413	0.170352	0.0436111	0.00570348			0.341233	6	0.298847	0.122004		0.915494	0.914306	0.919479	0.953636	0.991926	0.751936	0.911311	0.583625		0.867714	8	0.134141	0.0474259
	0.829547	0.817864	0.43249	0.140656	0.519464	0.957358	0.971844	0.963923	1.0808	0.997651	1.0366	1.03474			0.815245	12	0.294967	0.0851496		0.610858	0.639398	0.616732	0.158129	0.0638631	0.0145313			0.350585	6	0.301387	0.123041		0.918662	0.917078	0.915766	0.956977	0.993114	0.760648	0.920964	0.602238		0.873181	8	0.128492	0.0454288
	0.8355	0.8327	0.443113	0.141676	0.538591	0.961634	0.977388	0.967883	1.07765	0.993691	1.04477	1.034			0.820716	12	0.292532	0.0844466		0.622446	0.653854	0.635146	0.148763	0.0900869	0.0192048			0.361584	6	0.304806	0.124437		0.924602	0.915098	0.916137	0.95475	0.994698	0.768965	0.918736	0.621248		0.876779	8	0.121872	0.0430883
	0.840773	0.845155	0.454469	0.134533	0.556368	0.965909	0.978576	0.975012	1.08219	0.995341	1.04291	1.03066			0.825158	12	0.291975	0.084286		0.634193	0.66576	0.651655	0.144636	0.111637	0.0127138			0.370099	6	0.310418	0.126727		0.930147	0.916286	0.915023	0.952893	0.995094	0.775301	0.924305	0.641049		0.881262	8	0.115652	0.0408892
	0.848426	0.853947	0.463261	0.138445	0.568744	0.967484	0.980556	0.97026	1.0808	0.998971	1.04365	1.03289			0.828953	12	0.28942	0.0835483		0.643083	0.675795	0.669434	0.141143	0.127475	0.010377			0.377884	6	0.315561	0.128827		0.931731	0.915494	0.917994	0.94324	0.994698	0.788766	0.91985	0.660454		0.884028	8	0.107249	0.0379183
	0.858121	0.860724	0.477731	0.134873	0.588996	0.971985	0.987684	0.97422	1.0766	1.00194	1.04699	1.02769			0.833964	12	0.287512	0.0829974		0.651337	0.681748	0.683403	0.14162	0.135005	0.00544385			0.383093	6	0.320566	0.13087		0.941631	0.91787	0.912796	0.947324	0.998263	0.797874	0.929132	0.680651		0.890693	8	0.101988	0.0360581
	0.867475	0.870066	0.490369	0.134363	0.603173	0.97356	0.98214	0.974616	1.07521	1.00161	1.04514	1.03103			0.837396	12	0.285085	0.0822969		0.659433	0.685829	0.691657	0.13654	0.150064	0.010377			0.388984	6	0.321567	0.131279		0.945592	0.91589	0.915395	0.945096	0.998263	0.815696	0.928018	0.706789		0.896342	8	0.0920971	0.0325612
	0.874108	0.878491	0.501359	0.129771	0.618924	0.97806	0.990457	0.975408	1.0766	1.00821	1.04699	1.02732			0.842142	12	0.284894	0.0822419		0.667211	0.694333	0.695626	0.140191	0.168499	0.0101174			0.395996	6	0.322005	0.131458		0.948364	0.911137	0.917622	0.947324	0.997471	0.826784	0.930246	0.72065		0.89995	8	0.0869775	0.0307512
	0.880741	0.886917	0.516745	0.129261	0.630851	0.980536	0.990853	0.975012	1.0787	1.01283	1.04514	1.02843			0.846335	12	0.283154	0.0817396		0.669275	0.705899	0.702769	0.143207	0.194203	0.014012			0.404894	6	0.320902	0.131008		0.955096	0.909553	0.912053	0.942126	0.999055	0.839061	0.936186	0.741243		0.904297	8	0.0801229	0.0283277
	0.886694	0.892411	0.531031	0.126539	0.633326	0.982786	0.993625	0.976992	1.07521	1.02174	1.04848	1.02323			0.849339	12	0.282719	0.0816138		0.667211	0.716444	0.714834	0.154795	0.219908	0			0.412199	6	0.32321	0.13195		0.95668	0.908761	0.918736	0.945096	0.995491	0.849754	0.936928	0.762628		0.909259	8	0.0725713	0.0256578
	0.894008	0.898273	0.53964	0.126709	0.629275	0.983236	0.988873	0.979368	1.0787	1.02075	1.04811	1.02026			0.8506	12	0.282187	0.0814604		0.668958	0.726819	0.723723	0.166383	0.243535	0			0.42157	6	0.322556	0.131683		0.959056	0.905197	0.918365	0.948438	1.00301	0.86203	0.9373	0.781637		0.91438	8	0.0676109	0.0239041
	0.89928	0.903584	0.545868	0.132832	0.630401	0.985936	0.993625	0.976596	1.07486	1.02702	1.04922	1.02212			0.853445	12	0.280673	0.0810234		0.67499	0.738724	0.731025	0.169082	0.277288	0			0.431852	6	0.32318	0.131938		0.959056	0.904801	0.919107	0.950294	1.00183	0.871139	0.936928	0.789162		0.916539	8	0.0644397	0.0227829
	0.904382	0.910728	0.549897	0.126029	0.631526	0.988411	0.988477	0.98214	1.07556	1.02438	1.04848	1.01507			0.853756	12	0.281574	0.0812834		0.681498	0.749609	0.739756	0.170352	0.320648	0			0.443644	6	0.323885	0.132226		0.957472	0.907969	0.923934	0.948809	0.997471	0.885	0.942126	0.813319		0.922013	8	0.0553676	0.0195754
	0.908124	0.916039	0.559238	0.129771	0.641202	0.990212	0.989665	0.979764	1.07346	1.02867	1.04737	1.01432			0.856486	12	0.279272	0.0806189		0.691181	0.759644	0.743883	0.17305	0.356479	0			0.45404	6	0.325043	0.132698		0.961036	0.906385	0.928018	0.952893	0.997075	0.895692	0.941384	0.822032		0.925564	8	0.0525823	0.0185906
	0.910505	0.923	0.562719	0.134703	0.649527	0.989762	0.987288	0.978576	1.07311	1.02999	1.04848	1.01469			0.85853	12	0.27734	0.0800612		0.701341	0.764406	0.750868	0.168288	0.396464	0.000510632			0.463646	6	0.327321	0.133628		0.96064	0.910741	0.938414	0.953264	0.995094	0.911533	0.949552	0.843813		0.932882	8	0.0451095	0.0159486
	0.911526	0.931242	0.563818	0.136064	0.661679	0.989762	0.990457	0.98016	1.06857	1.03164	1.0444	1.01507			0.860365	12	0.276039	0.0796855		0.711024	0.770869	0.75563	0.173685	0.434891	0			0.47435	6	0.32864	0.134167		0.95866	0.912325	0.939527	0.955492	0.996283	0.922226	0.948067	0.854902		0.935935	8	0.0414255	0.0146461
	0.913907	0.93692	0.568213	0.145588	0.666629	0.989762	0.988873	0.977784	1.06996	1.03296	1.0444	1.01284			0.86232	12	0.273089	0.0788341		0.723247	0.776822	0.764361	0.180194	0.460076	0			0.484117	6	0.331274	0.135242		0.95866	0.923414	0.94621	0.955492	0.996283	0.935295	0.952151	0.873911		0.942677	8	0.0349485	0.0123562
	0.912036	0.944063	0.576456	0.157664	0.67158	0.989762	0.986892	0.97818	1.06996	1.03329	1.04811	1.01469			0.865224	12	0.269504	0.0777992		0.73293	0.780394	0.771346	0.185273	0.485521	0.00128957			0.492792	6	0.332917	0.135913		0.959452	0.930542	0.947695	0.961432	0.999847	0.937275	0.954378	0.879851		0.946309	8	0.0339782	0.0120131
	0.907784	0.946628	0.576822	0.146779	0.690482	0.988411	0.98412	0.978576	1.06437	1.03329	1.04514	1.01469			0.864758	12	0.2702	0.078		0.745471	0.783625	0.779759	0.190512	0.506032	0.00778062			0.502197	6	0.333777	0.136264		0.959056	0.936879	0.956235	0.956606	0.996678	0.956284	0.960319	0.89292		0.951872	8	0.0290113	0.010257
	0.906764	0.949741	0.578104	0.15001	0.706233	0.988861	0.98214	0.977784	1.06577	1.03527	1.04625	1.01989			0.867236	12	0.268924	0.0776317		0.758011	0.788217	0.792776	0.19956	0.527583	0.00622274			0.512062	6	0.337439	0.137759		0.959848	0.938859	0.954007	0.960319	0.995094	0.959056	0.962175	0.901633		0.953874	8	0.026259	0.00928395
	0.905573	0.952672	0.588361	0.151371	0.72446	0.987961	0.982536	0.977784	1.06263	1.0323	1.04551	1.01692			0.869007	12	0.266126	0.0768239		0.768647	0.792639	0.80357	0.197497	0.554585	0			0.51949	6	0.344143	0.140496		0.962621	0.949552	0.961804	0.957348	1.00143	0.966977	0.962175	0.903613		0.95819	8	0.0268582	0.00949581
	0.903192	0.955236	0.597886	0.153242	0.735711	0.989311	0.98214	0.977784	1.05948	1.03329	1.03734	1.02175			0.870531	12	0.263924	0.0761882		0.779917	0.798082	0.813888	0.206227	0.574578	0.00752094			0.530036	6	0.344882	0.140798		0.966977	0.949552	0.96366	0.958462	0.999451	0.974105	0.966259	0.911533		0.96125	8	0.0247981	0.00876744
	0.903362	0.957801	0.612722	0.154262	0.747187	0.988186	0.974616	0.9762	1.06542	1.03032	1.04143	1.02101			0.872709	12	0.26191	0.0756068		0.790394	0.804375	0.824048	0.216069	0.583406	0.00544385			0.537289	6	0.348079	0.142103		0.967769	0.954304	0.964031	0.952151	0.994302	0.978461	0.971457	0.914702		0.962147	8	0.0234047	0.00827482
	0.901321	0.96183	0.627375	0.154943	0.757763	0.990212	0.977388	0.98016	1.06018	1.03362	1.03994	1.02138			0.875509	12	0.260188	0.0751097		0.803094	0.810158	0.83135	0.228769	0.598205	0.0028474			0.545737	6	0.350906	0.143257		0.970541	0.95668	0.969229	0.950666	1.00183	0.980838	0.977026	0.91589		0.965337	8	0.0253148	0.00895012
	0.897579	0.963662	0.644959	0.168379	0.766989	0.990887	0.975408	0.978576	1.06367	1.02999	1.03697	1.02175			0.878235	12	0.254732	0.0735349		0.812777	0.812199	0.836588	0.236071	0.614043	0			0.551946	6	0.353571	0.144345		0.973709	0.957472	0.967002	0.950294	1.00103	0.98559	0.974056	0.917474		0.965829	8	0.0251012	0.00887461
	0.894178	0.964211	0.661993	0.17127	0.775315	0.992687	0.966695	0.979764	1.06437	1.03065	1.03734	1.01878			0.879772	12	0.252073	0.0727672		0.820873	0.812199	0.841033	0.24877	0.621313	0.00232814			0.557753	6	0.352769	0.144017		0.973709	0.966581	0.970343	0.945468	0.999847	0.988758	0.98111	0.916682		0.967812	8	0.0261809	0.00925635
	0.890776	0.965677	0.678661	0.174162	0.780491	0.993812	0.965903	0.980952	1.06612	1.02372	1.03437	1.02546			0.881676	12	0.249887	0.0721363		0.828175	0.813049	0.847065	0.262104	0.629362	0.00855951			0.564719	6	0.35096	0.143279		0.978065	0.968165	0.970714	0.945839	0.996283	0.991134	0.981852	0.920642		0.969087	8	0.0249575	0.00882381
	0.888735	0.967325	0.690383	0.173992	0.783641	0.994037	0.954418	0.981348	1.06507	1.02603	1.034	1.01804			0.881418	12	0.248363	0.0716963		0.835159	0.81492	0.850399	0.283058	0.653249	0.0189452			0.575955	6	0.346881	0.141614		0.97965	0.968165	0.967373	0.945839	0.995491	0.992322	0.985565	0.919454		0.969232	8	0.0257118	0.00909049
	0.886354	0.966226	0.702472	0.177223	0.782741	0.994262	0.950458	0.981744	1.06822	1.02636	1.0314	1.02398			0.88262	12	0.247007	0.0713047		0.840874	0.813729	0.850875	0.300996	0.658442	0.0121945			0.579518	6	0.347118	0.141711		0.982818	0.975293	0.9696	0.942869	0.995491	0.994302	0.989278	0.919454		0.971138	8	0.0269527	0.00952923
	0.887034	0.967142	0.710531	0.163787	0.778915	0.994937	0.945706	0.976596	1.06577	1.0257	1.0288	1.02138			0.880525	12	0.249412	0.0719989		0.846113	0.812709	0.846906	0.322902	0.67454	0.00128957			0.584076	6	0.348153	0.142133		0.984402	0.975689	0.969972	0.941012	0.988362	0.995491	0.990392	0.910741		0.969508	8	0.0292586	0.0103445
	0.886014	0.967325	0.72262	0.162766	0.782291	0.994937	0.942142	0.981744	1.06857	1.0257	1.03363	1.01952			0.882271	12	0.249293	0.0719648		0.851986	0.809818	0.839763	0.351634	0.689339	0.00336671			0.590984	6	0.343557	0.140257		0.985194	0.980838	0.972571	0.941012	0.985986	0.998659	0.994847	0.913513		0.971577	8	0.0294237	0.0104028
	0.886014	0.966776	0.734159	0.164637	0.789941	0.994487	0.937785	0.982932	1.06857	1.02108	1.02769	1.01729			0.882614	12	0.247124	0.0713385		0.855954	0.811688	0.833255	0.382112	0.697128	0.0142716			0.599068	6	0.33607	0.1372		0.980838	0.988758	0.969229	0.933958	0.980838	0.999451	0.994847	0.912325		0.97003	8	0.0309318	0.010936
	0.884313	0.966592	0.741669	0.172801	0.797367	0.996062	0.938973	0.979764	1.07206	1.02273	1.0262	1.01766			0.884684	12	0.244547	0.0705947		0.861669	0.812029	0.831191	0.406241	0.702581	0.00933845			0.603841	6	0.335778	0.137081		0.986382	0.986778	0.972571	0.9373	0.980046	0.999451	0.998931	0.907573		0.971129	8	0.032333	0.0114315
	0.886524	0.965677	0.75101	0.174332	0.808393	0.994712	0.931845	0.984516	1.07241	1.02306	1.02583	1.01692			0.88627	12	0.243258	0.0702225		0.864527	0.81577	0.829286	0.433386	0.706735	0.0127138			0.610403	6	0.332419	0.135709		0.987966	0.988758	0.973684	0.93433	0.969353	1.00222	1.00042	0.908761		0.970686	8	0.0331035	0.0117039
	0.888735	0.96531	0.756688	0.197463	0.818069	0.994487	0.930261	0.981744	1.07101	1.02042	1.02806	1.01915			0.889283	12	0.236392	0.0682405		0.868178	0.821383	0.829127	0.457832	0.715044	0.0160891			0.617942	6	0.330423	0.134895		0.98559	0.988362	0.975541	0.928389	0.970937	1.00183	1.0019	0.904801		0.969668	8	0.0350997	0.0124096
	0.888225	0.962563	0.762183	0.209538	0.82302	0.994037	0.925905	0.979368	1.07521	1.02306	1.02657	1.01507			0.890396	12	0.232676	0.0671677		0.872305	0.825635	0.830397	0.482119	0.727247	0.0147909			0.625416	6	0.330704	0.135009		0.98559	0.997075	0.977768	0.930988	0.963016	1.0042	1.00413	0.905197		0.970996	8	0.0361214	0.0127708
	0.890096	0.961647	0.76493	0.227737	0.823245	0.992462	0.921152	0.982932	1.07451	1.01943	1.02657	1.01804			0.891896	12	0.227582	0.0656972		0.875321	0.832098	0.833413	0.506407	0.737373	0.0272537			0.635311	6	0.326295	0.133209		0.990738	0.995886	0.979254	0.929132	0.963809	1.00301	1.00599	0.898861		0.970835	8	0.0384234	0.0135847
	0.889586	0.960731	0.764564	0.245425	0.825495	0.992462	0.925113	0.974616	1.07695	1.01547	1.02695	1.01135			0.892393	12	0.222256	0.0641597		0.878019	0.83567	0.833255	0.530535	0.73945	0.0321869			0.641519	6	0.323599	0.132109		0.99153	0.999847	0.976655	0.931359	0.959056	1.00024	1.00896	0.895296		0.970368	8	0.0396831	0.0140301
	0.890946	0.960914	0.760901	0.260562	0.832021	0.992462	0.919568	0.97422	1.07206	1.01151	1.02657	1.01544			0.893098	12	0.21782	0.0628791		0.881988	0.839241	0.833096	0.562125	0.738152	0.0420533			0.649442	6	0.318824	0.13016		0.985194	1.00064	0.97814	0.926904	0.953116	1.005	1.01155	0.895296		0.96948	8	0.041245	0.0145823
	0.888735	0.961647	0.75797	0.264814	0.839671	0.991337	0.919964	0.972636	1.07486	1.01679	1.02954	1.01284			0.894234	12	0.217119	0.0626769		0.885639	0.844514	0.833096	0.594349	0.735296	0.0397165			0.655435	6	0.319226	0.130324		0.986778	1.00262	0.97814	0.926162	0.953116	1.00103	1.01044	0.889752		0.968505	8	0.0424922	0.0150232
	0.888395	0.960914	0.75449	0.27672	0.843272	0.990212	0.915212	0.973428	1.07311	1.01052	1.03029	1.01284			0.894117	12	0.213616	0.0616656		0.888179	0.849106	0.831508	0.6207	0.733219	0.045169			0.661313	6	0.316908	0.129377		0.986778	1.005	0.979254	0.926904	0.956284	0.999055	1.01341	0.89094		0.969703	8	0.0424527	0.0150093
	0.885334	0.959449	0.753391	0.293728	0.845522	0.989311	0.9164	0.969863	1.07381	1.00722	1.03066	1.01247			0.894763	12	0.208893	0.0603023		0.891354	0.851997	0.824365	0.642448	0.725429	0.0498425			0.664239	6	0.314381	0.128345		0.988362	1.00143	0.978511	0.930246	0.953512	1.00024	1.0149	0.89292		0.970015	8	0.0416127	0.0147123
	0.883803	0.956702	0.760351	0.309375	0.851823	0.989311	0.919568	0.971052	1.07136	1.00656	1.03066	1.01024			0.896734	12	0.203908	0.0588631		0.894846	0.854719	0.819285	0.658957	0.721015	0.0589299			0.667959	6	0.310828	0.126895		0.985986	1.00579	0.978511	0.929874	0.955492	1.00064	1.01415	0.901633		0.971509	8	0.0395932	0.0139983
	0.884313	0.956152	0.764564	0.3206	0.863074	0.988186	0.918776	0.969467	1.0759	1.00161	1.03029	1.01469			0.898969	12	0.200714	0.0579413		0.896433	0.85761	0.816745	0.674672	0.716082	0.0750277			0.672762	6	0.304662	0.124378		0.988758	1.00579	0.979625	0.933587	0.951928	0.997867	1.01898	0.900049		0.972072	8	0.040377	0.0142754
	0.883803	0.955603	0.770608	0.328764	0.873425	0.987511	0.9164	0.966299	1.06962	1.00128	1.03214	1.01061			0.899672	12	0.19729	0.0569528		0.898973	0.860671	0.81738	0.69007	0.7179	0.099434			0.680738	6	0.295992	0.120838		0.985986	1.0042	0.977026	0.936928	0.951532	0.994698	1.01712	0.907573		0.971884	8	0.03705	0.0130992
	0.884993	0.954687	0.781598	0.34203	0.878375	0.986161	0.914024	0.967091	1.06892	0.997981	1.03326	1.01172			0.901737	12	0.192942	0.0556974		0.900402	0.866284	0.82119	0.707055	0.716601	0.103329			0.68581	6	0.295849	0.12078		0.99153	1.00658	0.98111	0.938785	0.949552	0.992322	1.01601	0.910741		0.973329	8	0.0365585	0.0129254
	0.885674	0.956335	0.795335	0.360569	0.882426	0.984586	0.920756	0.966695	1.06822	0.992701	1.03214	1.01469			0.905011	12	0.187051	0.0539969		0.904053	0.871556	0.827222	0.723088	0.717121	0.128514			0.695259	6	0.287938	0.11755		0.987966	1.00737	0.978882	0.936928	0.95074	0.992322	1.01935	0.91787		0.973929	8	0.0354378	0.0125291
	0.884823	0.959266	0.807424	0.380808	0.886476	0.983461	0.92036	0.969071	1.06752	0.993031	1.0314	1.01172			0.907947	12	0.180885	0.0522171		0.905323	0.876149	0.834207	0.735629	0.718419	0.162786			0.705419	6	0.276126	0.112728		0.986778	1.0042	0.982966	0.940641	0.950344	0.98757	1.01787	0.91391		0.973035	8	0.0349287	0.0123492
	0.882952	0.961098	0.820062	0.398497	0.890527	0.981661	0.918776	0.968279	1.06822	0.989401	1.03363	1.01469			0.910649	12	0.175715	0.0507244		0.905799	0.882442	0.839922	0.748011	0.71764	0.200434			0.715708	6	0.263028	0.107381		0.98559	1.00579	0.984823	0.942498	0.945987	0.984006	1.01564	0.923414		0.973468	8	0.0325785	0.0115182
	0.883803	0.964944	0.832884	0.420777	0.893452	0.980086	0.92234	0.969467	1.06682	0.986431	1.034	1.01692			0.914327	12	0.169191	0.0488414		0.907228	0.886694	0.844208	0.762773	0.718679	0.233669			0.725542	6	0.251569	0.102702		0.985986	1.00381	0.985194	0.946582	0.94876	0.982422	1.01564	0.924206		0.974074	8	0.0312372	0.011044
	0.879041	0.966959	0.841126	0.446799	0.894802	0.98031	0.924717	0.973032	1.06717	0.9828	1.03326	1.01581			0.917152	12	0.161988	0.0467619		0.908022	0.891456	0.846271	0.774044	0.718159	0.238082			0.729339	6	0.251133	0.102525		0.983214	1.00539	0.987793	0.945839	0.949156	0.98163	1.01378	0.930939		0.974718	8	0.0296691	0.0104896
	0.87785	0.968058	0.85065	0.473672	0.899752	0.97806	0.920756	0.967883	1.06857	0.97983	1.03177	1.01581			0.919388	12	0.154183	0.0445089		0.907545	0.894007	0.84897	0.781346	0.721015	0.234967			0.731308	6	0.253116	0.103334		0.983214	1.00579	0.986679	0.945468	0.95074	0.972917	1.01193	0.931731		0.973558	8	0.0288738	0.0102084
	0.877	0.970256	0.857611	0.495102	0.906053	0.976935	0.925509	0.976596	1.06787	0.9762	1.03586	1.01766			0.923554	12	0.148724	0.042933		0.908498	0.897919	0.84897	0.790712	0.729843	0.264047			0.739998	6	0.242656	0.0990641		0.984006	1.00341	0.989278	0.951037	0.94876	0.970937	1.00821	0.935295		0.973867	8	0.0268349	0.00948755
	0.873598	0.971355	0.866402	0.523335	0.913704	0.97491	0.925509	0.973428	1.06367	0.97521	1.03623	1.01581			0.926097	12	0.140414	0.0405341		0.905799	0.899109	0.849605	0.799443	0.737373	0.330255			0.753597	6	0.216859	0.0885325		0.97965	1.0042	0.986308	0.947324	0.95074	0.972521	1.00301	0.942027		0.973223	8	0.0245233	0.0086703
	0.869346	0.971904	0.875377	0.55497	0.923605	0.974235	0.927885	0.975804	1.06472	0.9729	1.03808	1.01841			0.930603	12	0.132339	0.038203		0.907387	0.901831	0.851827	0.803887	0.74646	0.389973			0.766894	6	0.19443	0.0793758		0.978461	1.00143	0.989649	0.954378	0.947572	0.963016	1.00153	0.942027		0.972258	8	0.0238365	0.00842747
	0.867815	0.972454	0.883986	0.582523	0.929906	0.97176	0.930657	0.98016	1.06437	0.968279	1.03734	1.01766			0.93391	12	0.124803	0.0360274		0.908022	0.903531	0.853097	0.809126	0.759702	0.42814			0.776936	6	0.180001	0.0734852		0.976085	1.00064	0.986308	0.947695	0.955492	0.963809	1.00079	0.943611		0.971803	8	0.0226975	0.00802477
	0.871387	0.971538	0.891862	0.608035	0.934631	0.971985	0.929469	0.979368	1.06402	0.962999	1.04105	1.01655			0.936909	12	0.11786	0.0340233		0.908498	0.905742	0.852145	0.811983	0.769309	0.465009			0.785448	6	0.165956	0.0677511		0.978065	1.00064	0.987422	0.956235	0.955096	0.961829	0.99559	0.949948		0.973103	8	0.0198767	0.00702748
	0.875299	0.970073	0.89754	0.632867	0.940032	0.97131	0.929865	0.978576	1.06752	0.960359	1.0392	1.01469			0.939777	12	0.111147	0.0320853		0.909768	0.905913	0.851033	0.815634	0.780993	0.488377			0.791953	6	0.156969	0.0640825		0.976877	1.00183	0.981852	0.956606	0.958264	0.957868	0.992619	0.947968		0.971735	8	0.0194128	0.00686347
	0.882272	0.96934	0.902302	0.658038	0.942507	0.968609	0.938973	0.983724	1.06577	0.955409	1.0444	1.01804			0.944115	12	0.104749	0.0302383		0.910244	0.906593	0.849129	0.820873	0.793196	0.499022			0.796509	6	0.152922	0.0624302		0.977669	1.00103	0.981852	0.952893	0.963016	0.956284	0.994847	0.950344		0.972243	8	0.0194771	0.0068862
	0.887715	0.967875	0.905416	0.687462	0.946557	0.967259	0.938973	0.982932	1.06577	0.952768	1.04551	1.01618			0.947035	12	0.0969703	0.0279929		0.911196	0.907783	0.846589	0.825476	0.806697	0.519274			0.802836	6	0.145331	0.059331		0.980442	0.997867	0.981481	0.955863	0.961432	0.954304	0.990763	0.9547		0.972107	8	0.0175934	0.00622022
	0.891116	0.96934	0.906881	0.710253	0.947232	0.967484	0.946894	0.98016	1.06717	0.950458	1.04625	1.01729			0.950044	12	0.0914198	0.0263906		0.912784	0.908294	0.846113	0.828651	0.818121	0.567308			0.813545	6	0.127097	0.0518871		0.980046	0.999451	0.979996	0.956606	0.963809	0.953512	0.994847	0.955888		0.973019	8	0.0181319	0.0064106
	0.893157	0.968974	0.90853	0.733554	0.949932	0.965684	0.944914	0.983724	1.07101	0.947818	1.04774	1.01618			0.952601	12	0.086376	0.0249346		0.915324	0.908634	0.843255	0.836906	0.829805	0.615601			0.824921	6	0.109086	0.0445342		0.981234	0.998263	0.976283	0.956235	0.960244	0.95866	0.992619	0.952324		0.971983	8	0.0176082	0.00622543
	0.894518	0.96879	0.909629	0.756004	0.950608	0.964784	0.951646	0.983724	1.06857	0.948478	1.04811	1.01618			0.955086	12	0.0807968	0.023324		0.9158	0.909654	0.843573	0.843096	0.84045	0.645719			0.833049	6	0.0980561	0.0400312		0.982026	0.996678	0.970343	0.954378	0.969353	0.95866	0.996703	0.953116		0.972657	8	0.0176116	0.00622664
	0.897409	0.970073	0.911094	0.779135	0.949932	0.963209	0.957191	0.982932	1.07206	0.949798	1.04662	1.01766			0.958093	12	0.0758079	0.0218839		0.917229	0.911185	0.84262	0.850716	0.852134	0.668308			0.840365	6	0.0903081	0.0368681		0.984006	1.00143	0.973313	0.956235	0.966185	0.959848	0.998188	0.955888		0.974387	8	0.018291	0.00646684
	0.902342	0.967875	0.913292	0.798014	0.951058	0.962534	0.958379	0.983328	1.07311	0.949798	1.05108	1.02026			0.960922	12	0.0721459	0.0208267		0.917229	0.911355	0.846113	0.855796	0.857067	0.691157			0.846453	6	0.0819005	0.0334358		0.984798	0.998659	0.969229	0.955492	0.970145	0.961036	1.00153	0.953908		0.97435	8	0.0186451	0.00659203
	0.908464	0.968058	0.916039	0.81179	0.952183	0.963659	0.965507	0.989269	1.07031	0.955078	1.04588	1.01841			0.963721	12	0.0676858	0.0195392		0.916911	0.912716	0.851033	0.859923	0.863039	0.717121			0.853457	6	0.0724777	0.0295889		0.989946	0.997867	0.968115	0.952522	0.967373	0.965789	1.00339	0.95272		0.974715	8	0.0197971	0.00699935
	0.915778	0.968058	0.918421	0.824376	0.951958	0.962534	0.968675	0.989269	1.06857	0.957389	1.05182	1.02138			0.966518	12	0.065107	0.0187948		0.917387	0.912546	0.85532	0.862939	0.866674	0.73919			0.859009	6	0.0643716	0.0262796		0.988362	0.997867	0.964403	0.955863	0.967769	0.969749	1.00227	0.957076		0.97542	8	0.0182187	0.00644128
	0.919349	0.970805	0.921351	0.836962	0.953533	0.962309	0.973428	0.98412	1.07031	0.957719	1.04848	1.02138			0.968312	12	0.0619028	0.0178698		0.91834	0.914076	0.860717	0.865161	0.866674	0.755807			0.863463	6	0.0586236	0.023933		0.987966	0.999055	0.964774	0.955121	0.965789	0.971729	1.00376	0.9547		0.975361	8	0.0191986	0.00678772
	0.921561	0.971904	0.925198	0.844276	0.958033	0.960959	0.977784	0.989269	1.07171	0.961349	1.04662	1.02398			0.971054	12	0.0603113	0.0174104		0.917705	0.914927	0.86405	0.867225	0.870828	0.771905			0.867773	6	0.0527841	0.021549		0.990342	0.998263	0.95772	0.953636	0.970541	0.979254	1.00673	0.95866		0.976893	8	0.0200518	0.00708939
	0.923091	0.974468	0.928678	0.85261	0.962984	0.962084	0.983724	0.988477	1.06717	0.962669	1.04774	1.0288			0.973541	12	0.0581502	0.0167865		0.917705	0.914927	0.869447	0.868654	0.873425	0.788262			0.87207	6	0.0468259	0.0191166		0.987966	1.00024	0.956235	0.956235	0.968561	0.982026	1.00376	0.961432		0.977057	8	0.0191895	0.0067845
	0.923942	0.975934	0.93289	0.859413	0.964109	0.958258	0.987684	0.986892	1.06962	0.969929	1.04365	1.02843			0.975063	12	0.0563983	0.0162808		0.91834	0.917478	0.874686	0.868495	0.879397	0.798908			0.876217	6	0.0436477	0.0178191		0.995094	0.990738	0.954007	0.958834	0.969749	0.982422	1.00524	0.959452		0.976942	8	0.0191325	0.00676435
	0.924792	0.977948	0.937286	0.865025	0.965009	0.956233	0.989665	0.990457	1.06647	0.97191	1.04848	1.02806			0.976778	12	0.05519	0.015932		0.916752	0.917988	0.878337	0.870241	0.883811	0.800725			0.877976	6	0.0428165	0.0174797		0.99351	0.994302	0.953636	0.952893	0.970937	0.980442	1.00413	0.964997		0.976856	8	0.0193741	0.00684977
	0.926833	0.979597	0.942049	0.870638	0.96996	0.955333	0.98808	0.989665	1.06787	0.97719	1.04588	1.02806			0.978429	12	0.0534656	0.0154342		0.91834	0.917818	0.88294	0.873575	0.883032	0.808255			0.88066	6	0.0402592	0.0164357		0.990738	0.988362	0.953264	0.952151	0.970937	0.994302	1.00561	0.966581		0.977744	8	0.0198484	0.00701748
	0.928364	0.981062	0.946628	0.87523	0.97131	0.951733	0.992437	0.990061	1.06123	0.98445	1.04811	1.02732			0.979827	12	0.0516839	0.0149199		0.917705	0.918839	0.88548	0.875321	0.88433	0.818381			0.883343	6	0.0366896	0.0149785		0.992718	0.986382	0.944725	0.958091	0.969749	0.989946	1.00821	0.968957		0.977348	8	0.0206759	0.00731003
	0.929384	0.979963	0.952672	0.879142	0.972435	0.949932	0.996793	0.991249	1.06228	0.988081	1.04774	1.03214			0.981817	12	0.0513042	0.0148103		0.918022	0.918328	0.887068	0.877226	0.884849	0.828767			0.88571	6	0.0329398	0.0134476		0.990738	0.986382	0.942126	0.954007	0.968561	0.995886	1.00636	0.969749		0.976726	8	0.0219197	0.00774978
	0.926153	0.981612	0.957801	0.882203	0.977835	0.947457	0.997981	0.995209	1.06053	0.993361	1.04143	1.02843			0.9825	12	0.0498039	0.0143771		0.918657	0.918328	0.887068	0.878496	0.886926	0.835517			0.887499	6	0.0306756	0.0125233		0.994698	0.98163	0.942498	0.958834	0.970541	0.995886	1.01007	0.968165		0.97779	8	0.0221042	0.00781501
	0.926663	0.981062	0.96183	0.886115	0.97941	0.945432	0.995605	0.996793	1.05669	0.999301	1.04254	1.02954			0.983415	12	0.048795	0.0140859		0.917705	0.918328	0.887544	0.879289	0.890302	0.838893			0.888677	6	0.0292997	0.0119615		0.991926	0.979254	0.938042	0.956606	0.964997	1.00024	1.00896	0.968957		0.976122	8	0.0236809	0.00837245
	0.929214	0.98326	0.964761	0.889857	0.981211	0.944757	1.00273	0.995605	1.05808	1.00095	1.03883	1.02695			0.984684	12	0.0475671	0.0137314		0.918181	0.917818	0.888973	0.879607	0.896014	0.843826			0.890736	6	0.0277203	0.0113167		0.990342	0.971333	0.939527	0.961061	0.961036	0.995491	1.00821	0.972125		0.974891	8	0.022128	0.00782343
	0.933466	0.983077	0.966959	0.893599	0.981211	0.943182	0.997981	0.992041	1.04725	1.00689	1.03474	1.02472			0.98376	12	0.0444238	0.012824		0.916911	0.917818	0.88929	0.882464	0.896533	0.853433			0.892742	6	0.0240421	0.00981515		0.989946	0.970937	0.93433	0.954378	0.954304	1.00103	1.00747	0.974501		0.973363	8	0.0252374	0.00892278
	0.935847	0.985641	0.96934	0.895129	0.984136	0.941382	1.00036	0.994417	1.04236	1.00953	1.03771	1.02583			0.98514	12	0.044008	0.012704		0.916911	0.917988	0.890877	0.88421	0.899389	0.858625			0.894667	6	0.0222876	0.00909886		0.986382	0.967373	0.93433	0.953264	0.95866	1.00381	1.0071	0.975293		0.973276	8	0.0251218	0.0088819
	0.938739	0.98729	0.971172	0.897511	0.984586	0.943632	0.996793	0.991645	1.03921	1.01118	1.03103	1.02583			0.984885	12	0.0418832	0.0120906		0.915006	0.920199	0.89183	0.886274	0.899649	0.862001			0.895826	6	0.0211088	0.00861764		0.982818	0.955492	0.927275	0.953264	0.944799	1.00262	1.0071	0.976877		0.968781	8	0.0282616	0.009992
	0.94231	0.98729	0.973003	0.899381	0.984586	0.947232	0.999169	0.989665	1.03292	1.01349	1.03326	1.02546			0.985648	12	0.0404751	0.0116842		0.914212	0.918669	0.8931	0.887385	0.89887	0.863818			0.896009	6	0.01986	0.0081078		0.982818	0.95272	0.927275	0.952522	0.944799	1.00341	1.01007	0.969353		0.967871	8	0.0290685	0.0102773
	0.943501	0.988022	0.974652	0.899381	0.987736	0.949707	0.997189	0.989665	1.02873	1.01415	1.0314	1.02323			0.985614	12	0.0392717	0.0113368		0.913577	0.918669	0.894529	0.888655	0.900687	0.866934			0.897175	6	0.0186412	0.00761023		0.976877	0.946384	0.927275	0.951408	0.932919	1.00103	1.00747	0.981234		0.965575	8	0.030444	0.0107636
	0.944351	0.987656	0.97685	0.902443	0.987061	0.952633	0.994417	0.9861	1.02104	1.0158	1.02732	1.02249			0.984847	12	0.0370837	0.0107051		0.912308	0.918158	0.893259	0.891195	0.901466	0.869011			0.897566	6	0.0174991	0.00714399		0.975293	0.943215	0.92579	0.953636	0.926978	0.997867	1.00896	0.977273		0.963626	8	0.0312605	0.0110523
	0.946222	0.988755	0.978681	0.903123	0.988186	0.953308	0.998377	0.990457	1.01371	1.01877	1.03289	1.02138			0.986154	12	0.0369887	0.0106777		0.90945	0.917818	0.893894	0.893259	0.903803	0.874983			0.898868	6	0.0149811	0.006116		0.973313	0.943215	0.926533	0.949552	0.915098	1.00222	1.00636	0.976877		0.961646	8	0.0335927	0.0118768
	0.949454	0.989305	0.98033	0.904994	0.988861	0.958483	0.994813	0.989269	1.00497	1.01844	1.02435	1.01766			0.985078	12	0.033938	0.00979705		0.910879	0.916968	0.893259	0.895164	0.908476	0.87706			0.900301	6	0.0146468	0.00597954		0.967769	0.938859	0.92579	0.945468	0.908761	0.999055	1.00747	0.978065		0.958905	8	0.0350707	0.0123994
	0.952685	0.990404	0.982711	0.905504	0.989986	0.960058	0.992833	0.9861	0.99868	1.01943	1.02398	1.01766			0.985003	12	0.0331204	0.00956103		0.909133	0.918158	0.891671	0.896275	0.916266	0.882253			0.902293	6	0.0144526	0.00590024		0.964601	0.941235	0.927647	0.942126	0.894504	0.993906	1.00264	0.982818		0.956185	8	0.036648	0.012957
	0.957447	0.989854	0.986008	0.905334	0.988861	0.963659	0.996001	0.985308	0.993438	1.01811	1.02249	1.01952			0.985503	12	0.0323105	0.00932723		0.908339	0.917988	0.889925	0.898338	0.922237	0.89134			0.904695	6	0.0136722	0.00558163		0.959848	0.939651	0.932102	0.942126	0.889356	0.997471	1.00376	0.980046		0.955545	8	0.0379177	0.0134059
	0.959658	0.991686	0.986374	0.906695	0.987511	0.969734	0.990853	0.988477	0.989944	1.01415	1.02286	1.01915			0.985591	12	0.0310072	0.00895102		0.906752	0.918669	0.888814	0.899291	0.92769	0.897571			0.906464	6	0.0144335	0.00589246		0.954304	0.940047	0.929503	0.935072	0.878267	0.991134	1.00339	0.977273		0.951123	8	0.0399678	0.0141308
	0.96306	0.992235	0.987473	0.906525	0.988186	0.97176	0.993625	0.988081	0.981208	1.01415	1.01915	1.01655			0.985167	12	0.0301406	0.00870084		0.904688	0.918669	0.887068	0.900402	0.933402	0.906399			0.908438	6	0.0159208	0.00649962		0.948364	0.934107	0.92876	0.935815	0.864803	0.987174	0.998188	0.975293		0.946563	8	0.0421147	0.0148898
	0.965951	0.991319	0.987473	0.906185	0.987961	0.975135	0.991645	0.988873	0.978063	1.01514	1.01766	1.01915			0.98538	12	0.030112	0.00869258		0.903418	0.917988	0.88548	0.901831	0.937297	0.915487			0.91025	6	0.0176064	0.00718777		0.945592	0.931731	0.933587	0.933958	0.85015	0.986382	0.998188	0.978857		0.944806	8	0.0464646	0.0164277
	0.969013	0.991319	0.987107	0.906355	0.987736	0.97896	0.990853	0.985704	0.972472	1.00656	1.01618	1.01655			0.984068	12	0.0288298	0.00832244		0.901672	0.918158	0.883734	0.899608	0.941451	0.923276			0.911317	6	0.0204392	0.00834427		0.936879	0.938067	0.931731	0.932102	0.843813	0.984798	0.997817	0.975293		0.942563	8	0.0477177	0.0168708
	0.971904	0.990587	0.986557	0.906865	0.988861	0.97941	0.989665	0.988477	0.964785	1.01184	1.0121	1.01544			0.983874	12	0.0288643	0.00833242		0.900243	0.916798	0.884369	0.900084	0.942489	0.928209			0.912032	6	0.0212557	0.0086776		0.926978	0.936483	0.933587	0.930988	0.824804	0.985194	0.990392	0.979254		0.93846	8	0.0530203	0.0187455
	0.975646	0.991319	0.98729	0.906865	0.988186	0.983236	0.982932	0.98214	0.961989	1.00722	1.01321	1.01618			0.983018	12	0.0286158	0.00826066		0.897068	0.915607	0.88548	0.900561	0.944047	0.933662			0.912738	6	0.0226411	0.0092432		0.919454	0.932127	0.931731	0.925419	0.818072	0.98757	0.994476	0.977669		0.935815	8	0.0562406	0.019884
	0.977177	0.991136	0.988755	0.907375	0.986611	0.985486	0.979368	0.985704	0.955001	1.0026	1.0121	1.0095			0.981734	12	0.027944	0.00806675		0.893894	0.914757	0.883575	0.900084	0.94223	0.9347			0.91154	6	0.0232948	0.00951008		0.906385	0.929354	0.935072	0.924676	0.805003	0.987174	0.98705	0.977669		0.931548	8	0.0597773	0.0211345
	0.978537	0.989305	0.988755	0.906695	0.986836	0.985711	0.98016	0.985308	0.946614	0.998641	1.00764	1.00578			0.979999	12	0.027859	0.00804221		0.892782	0.915947	0.887385	0.899291	0.941451	0.938854			0.912618	6	0.0234031	0.00955428		0.895296	0.926186	0.930246	0.920592	0.802627	0.98559	0.986679	0.978857		0.928259	8	0.0611754	0.0216288
	0.979218	0.989305	0.989305	0.905845	0.986611	0.987511	0.983328	0.982536	0.942771	0.996991	1.00727	1.0017			0.979366	12	0.0280823	0.00810666		0.890401	0.914417	0.889766	0.900402	0.944047	0.940932			0.913327	6	0.0243092	0.00992419		0.887772	0.922622	0.927647	0.917622	0.78837	0.984006	0.986679	0.980838		0.924444	8	0.0660326	0.0233461
	0.979898	0.987839	0.991136	0.908056	0.985711	0.988186	0.975804	0.979764	0.938228	0.989071	1.00504	0.996873			0.977134	12	0.027168	0.00784273		0.88929	0.914076	0.892306	0.900243	0.946384	0.943268			0.914261	6	0.0252008	0.0102882		0.871535	0.917078	0.927647	0.920964	0.777677	0.98361	0.983338	0.984402		0.920781	8	0.0705824	0.0249546
	0.981939	0.986191	0.991136	0.906865	0.987286	0.991112	0.982932	0.976992	0.933686	0.98214	1.00133	0.990932			0.976045	12	0.0273784	0.00790346		0.887068	0.913226	0.893894	0.900084	0.951837	0.945865			0.915329	6	0.0274235	0.0111956		0.859258	0.913513	0.922078	0.909083	0.770945	0.989154	0.979254	0.982422		0.915713	8	0.0737906	0.0260889
	0.982279	0.984726	0.992968	0.907375	0.988186	0.989986	0.9762	0.980556	0.928793	0.97521	0.997987	0.985363			0.974136	12	0.0273633	0.00789909		0.887544	0.912546	0.894052	0.901037	0.954433	0.947423			0.916172	6	0.0282544	0.0115348		0.848566	0.904405	0.919479	0.906484	0.765004	0.98361	0.982224	0.98361		0.911673	8	0.0764966	0.0270456
	0.98415	0.982161	0.992785	0.907715	0.988636	0.992012	0.973032	0.9762	0.920407	0.97224	0.995388	0.980908			0.972136	12	0.0282832	0.00816466		0.88802	0.913396	0.897545	0.901354	0.957029	0.950019			0.917894	6	0.028858	0.0117812		0.837081	0.901633	0.918736	0.902029	0.750352	0.984402	0.97814	0.98559		0.907245	8	0.0818068	0.0289231
	0.98483	0.981612	0.992968	0.907545	0.990887	0.993812	0.973032	0.976992	0.915515	0.963659	0.989076	0.970512			0.970037	12	0.0289469	0.00835626		0.888179	0.913056	0.897386	0.901672	0.958328	0.953914			0.918756	6	0.0300598	0.0122719		0.827576	0.898069	0.921706	0.895717	0.743619	0.985194	0.979996	0.982818		0.904337	8	0.0849866	0.0300473
	0.985681	0.97978	0.992418	0.907715	0.991562	0.994487	0.965111	0.973824	0.90643	0.958709	0.987591	0.961973			0.967107	12	0.0305534	0.00882002		0.889925	0.913056	0.898338	0.901196	0.959626	0.953394			0.919256	6	0.0298584	0.0121896		0.827576	0.88896	0.916508	0.886064	0.725006	0.986382	0.979254	0.984006		0.899219	8	0.0904369	0.0319743
	0.985851	0.978315	0.992052	0.908566	0.992912	0.996062	0.961151	0.969467	0.897694	0.953098	0.982764	0.947122			0.963755	12	0.0324678	0.00937264		0.890243	0.913566	0.898973	0.901037	0.957549	0.954693			0.919343	6	0.0294602	0.0120271		0.820448	0.886584	0.918736	0.87901	0.716689	0.98361	0.979996	0.983214		0.896036	8	0.0934205	0.0330291
	0.986021	0.976483	0.993884	0.908736	0.991562	0.996287	0.962339	0.968675	0.890356	0.947158	0.973854	0.93784			0.9611	12	0.0341151	0.00984817		0.89183	0.914927	0.900243	0.901831	0.958587	0.95625			0.920611	6	0.0294638	0.0120285		0.812923	0.880248	0.915766	0.866387	0.700056	0.983214	0.974056	0.982026		0.889334	8	0.0982383	0.0347325
	0.987211	0.973186	0.994067	0.909416	0.993812	0.995612	0.956002	0.964319	0.882319	0.938248	0.964572	0.92596			0.95706	12	0.0365105	0.0105397		0.893417	0.915437	0.901196	0.900719	0.958847	0.955471			0.920848	6	0.0290372	0.0118544		0.813715	0.875495	0.919107	0.857847	0.69174	0.984006	0.97517	0.984798		0.887735	8	0.101597	0.0359201
	0.987551	0.971904	0.996265	0.908226	0.994712	0.996062	0.952438	0.962339	0.877077	0.931647	0.961973	0.910738			0.954244	12	0.0395173	0.0114077		0.894529	0.916117	0.902307	0.900878	0.957549	0.953914			0.920882	6	0.0279211	0.0113987		0.806587	0.874703	0.913538	0.843368	0.681047	0.977669	0.973313	0.984006		0.881779	8	0.104543	0.0369616
	0.986531	0.96879	0.996814	0.908226	0.996287	0.997412	0.948478	0.960359	0.866245	0.920426	0.956775	0.891431			0.949815	12	0.0441996	0.0127593		0.895164	0.917818	0.904371	0.900402	0.959106	0.952096			0.921493	6	0.0275539	0.0112488		0.809755	0.866783	0.913538	0.827774	0.669958	0.978461	0.967744	0.979254		0.876658	8	0.107061	0.0378518
	0.986531	0.966226	0.997364	0.909076	0.996062	0.997862	0.940954	0.956399	0.86275	0.915476	0.944523	0.878437			0.945972	12	0.0465268	0.0134311		0.896433	0.917988	0.905005	0.897703	0.958847	0.951058			0.921172	6	0.0273745	0.0111756		0.800251	0.86005	0.911311	0.810696	0.665206	0.974105	0.96663	0.982422		0.871334	8	0.110148	0.0389431
	0.986021	0.965127	0.999745	0.909246	0.996062	0.997637	0.931053	0.958379	0.852617	0.901945	0.938954	0.854304			0.940924	12	0.0527136	0.0152171		0.898815	0.917138	0.90564	0.895957	0.960145	0.949759			0.921242	6	0.0273103	0.0111494		0.794706	0.855298	0.907227	0.79733	0.654514	0.971729	0.967744	0.98163		0.866272	8	0.114167	0.0403642
	0.985511	0.96183	0.999745	0.910947	0.997637	0.995837	0.922736	0.954815	0.842483	0.892375	0.936355	0.833142			0.936118	12	0.0579557	0.0167304		0.901196	0.917478	0.90564	0.894052	0.958587	0.950798			0.921292	6	0.027081	0.0110558		0.788766	0.844209	0.90834	0.774311	0.642633	0.969353	0.96663	0.980046		0.859286	8	0.119515	0.0422548
	0.985511	0.959266	1.00139	0.910947	0.996962	0.996962	0.915608	0.956399	0.829554	0.878184	0.928559	0.802697			0.93017	12	0.0662309	0.0191192		0.903259	0.915947	0.905958	0.891195	0.958587	0.947942			0.920481	6	0.0268027	0.0109422		0.780053	0.839853	0.901658	0.761688	0.63392	0.965789	0.963289	0.979254		0.853188	8	0.122486	0.0433054
	0.98517	0.955969	1.00139	0.909586	0.997187	0.996062	0.904123	0.962339	0.812781	0.870923	0.919277	0.777822			0.924386	12	0.0738246	0.0213113		0.905482	0.915097	0.907069	0.888814	0.954433	0.950798			0.920282	6	0.0264887	0.010814		0.771341	0.833517	0.89943	0.740896	0.628772	0.962224	0.964403	0.97965		0.847529	8	0.126598	0.0447593
	0.98381	0.951024	0.999928	0.910267	0.995612	0.996287	0.889866	0.969071	0.793563	0.854092	0.90554	0.745521			0.916215	12	0.0837641	0.0241806		0.908022	0.913566	0.90691	0.886909	0.953135	0.950019			0.91976	6	0.0262676	0.0107237		0.763024	0.828764	0.897202	0.723447	0.611743	0.957076	0.967744	0.979254		0.841032	8	0.133319	0.0471354
	0.982279	0.948276	0.999562	0.910437	0.996512	0.994487	0.87759	0.970655	0.773995	0.837591	0.898857	0.717304			0.908962	12	0.0929546	0.0268337		0.908498	0.912035	0.906434	0.886433	0.948202	0.954433			0.919339	6	0.0264002	0.0107779		0.751144	0.822824	0.889777	0.705254	0.587586	0.955492	0.967002	0.977273		0.832044	8	0.141595	0.0500612
	0.981429	0.945895	0.999195	0.910777	0.997412	0.995162	0.860561	0.968675	0.748486	0.82439	0.882521	0.686489			0.900083	12	0.103606	0.0299084		0.908974	0.910675	0.907545	0.883893	0.944567	0.958068			0.918954	6	0.0272525	0.0111258		0.742035	0.822428	0.881609	0.688176	0.579269	0.947176	0.969229	0.980046		0.826246	8	0.145874	0.0515743
	0.980238	0.942415	0.997547	0.911117	0.997412	0.995612	0.852244	0.972636	0.731713	0.806239	0.87064	0.66347			0.89344	12	0.11179	0.032271		0.910085	0.908974	0.907387	0.883893	0.939374	0.959366			0.91818	6	0.0267875	0.010936		0.728966	0.824804	0.874926	0.669983	0.55828	0.941235	0.96663	0.978461		0.817911	8	0.152879	0.0540508
	0.977687	0.940034	0.997181	0.910607	0.998087	0.996287	0.827295	0.973824	0.705855	0.788088	0.861358	0.627828			0.883677	12	0.124102	0.035825		0.911038	0.908974	0.908022	0.883258	0.9347	0.960145			0.917689	6	0.0264237	0.0107874		0.714313	0.822032	0.868243	0.651791	0.53927	0.938463	0.969972	0.982026		0.810764	8	0.161555	0.0571182
	0.976496	0.936371	0.995898	0.910096	0.998537	0.993362	0.81581	0.97224	0.681045	0.766307	0.846136	0.598868			0.874264	12	0.134385	0.0387937		0.910403	0.906423	0.909291	0.882464	0.92769	0.961963			0.916372	6	0.0266123	0.0108644		0.700848	0.822824	0.850793	0.621718	0.506005	0.936483	0.962918	0.980838		0.797803	8	0.172785	0.0610888
	0.973605	0.932524	0.996082	0.909416	1.00034	0.994937	0.794821	0.972636	0.648199	0.745846	0.829058	0.563598			0.863421	12	0.147872	0.0426869		0.910879	0.903191	0.909133	0.881671	0.92016	0.961963			0.914499	6	0.0265794	0.010851		0.686195	0.819656	0.837056	0.603525	0.489768	0.928958	0.965145	0.976085		0.788299	8	0.178634	0.0631567
	0.971224	0.928678	0.995349	0.908396	1.00101	0.994487	0.771059	0.973824	0.618846	0.722414	0.816806	0.542806			0.853742	12	0.158309	0.0456999		0.911514	0.90047	0.909291	0.880877	0.914967	0.96404			0.913527	6	0.027612	0.0112726		0.665602	0.822032	0.819235	0.584591	0.467194	0.927374	0.961804	0.976481		0.778039	8	0.187377	0.0662478
	0.967142	0.925747	0.996631	0.910947	1.00191	0.993587	0.739377	0.97224	0.584252	0.693043	0.7949	0.513476			0.841105	12	0.17219	0.0497069		0.909291	0.895708	0.910085	0.883893	0.910813	0.966636			0.912738	6	0.0284594	0.0116185		0.642633	0.822824	0.801785	0.560087	0.443433	0.92381	0.965888	0.977273		0.767217	8	0.198445	0.0701609
	0.96357	0.921168	0.99773	0.909416	1.00169	0.994037	0.710863	0.975408	0.559093	0.667631	0.769654	0.492313			0.830214	12	0.183338	0.0529252		0.909768	0.889245	0.910244	0.883575	0.909255	0.967675			0.911627	6	0.0297999	0.0121658		0.618079	0.814904	0.778395	0.536325	0.421255	0.920246	0.958834	0.975689		0.752966	8	0.206886	0.0731452
	0.959148	0.918054	0.997364	0.910947	1.00124	0.990887	0.681558	0.975012	0.522403	0.637269	0.734754	0.470779			0.816618	12	0.196559	0.0567417		0.910244	0.884653	0.910085	0.880559	0.909255	0.969492			0.910715	6	0.0317683	0.0129693		0.583229	0.810943	0.755747	0.518133	0.40383	0.91985	0.962546	0.974105		0.741048	8	0.216717	0.0766209
	0.955066	0.912193	0.998463	0.911457	1.00214	0.989762	0.662549	0.979368	0.498292	0.606907	0.704681	0.453701			0.806215	12	0.207416	0.0598759		0.909291	0.883632	0.910085	0.876908	0.912111	0.97105			0.910513	6	0.0332289	0.0135657		0.544419	0.802231	0.727902	0.494371	0.382049	0.911929	0.958462	0.969749		0.723889	8	0.226377	0.0800365
	0.948093	0.905782	1.00029	0.911967	1.00124	0.989762	0.632451	0.976596	0.471385	0.574235	0.679435	0.431053			0.793524	12	0.219639	0.0634042		0.909609	0.881591	0.909291	0.875003	0.912111	0.975464			0.910512	6	0.0355553	0.0145154		0.515113	0.79431	0.702284	0.475808	0.368584	0.916682	0.958834	0.968165		0.712472	8	0.235371	0.0832161
	0.943331	0.899189	1.00121	0.911627	1.00011	0.989086	0.608689	0.975408	0.441334	0.540243	0.650847	0.406549			0.780635	12	0.232606	0.0671475		0.90945	0.881251	0.908974	0.873734	0.91315	0.975983			0.910424	6	0.0360714	0.0147261		0.466402	0.785202	0.674439	0.450932	0.350763	0.915494	0.957348	0.963016		0.69545	8	0.247317	0.0874397
	0.936017	0.893694	1.00249	0.912137	0.998312	0.987286	0.575819	0.979764	0.42526	0.506911	0.629684	0.384273			0.769304	12	0.243962	0.0704259		0.909926	0.87887	0.908022	0.871829	0.915746	0.977801			0.910366	6	0.0375745	0.0153397		0.43868	0.773717	0.655504	0.42977	0.33413	0.911137	0.957348	0.955492		0.681972	8	0.255251	0.0902448
	0.927683	0.886917	1.00377	0.912478	0.997187	0.984811	0.548098	0.975804	0.413379	0.48216	0.617061	0.369051			0.759867	12	0.251502	0.0726024		0.910879	0.877849	0.907387	0.868336	0.915746	0.979618			0.909969	6	0.0391327	0.0159759		0.401058	0.759856	0.628772	0.416404	0.318289	0.905989	0.955121	0.953908		0.667425	8	0.26394	0.0933169
	0.919009	0.878491	1.00396	0.913328	0.994712	0.980761	0.519188	0.975804	0.399402	0.452788	0.604066	0.353457			0.74958	12	0.259971	0.0750472		0.910561	0.875638	0.906752	0.868812	0.916266	0.978839			0.909478	6	0.0391522	0.0159838		0.376901	0.749955	0.603154	0.393014	0.304032	0.900049	0.951779	0.952324		0.653901	8	0.271866	0.0961191
	0.907954	0.870249	1.00396	0.914519	0.992912	0.97806	0.488694	0.981348	0.383328	0.429356	0.595527	0.346774			0.741057	12	0.267402	0.0771924		0.911038	0.874448	0.906593	0.868654	0.914967	0.979878			0.909263	6	0.0397252	0.0162178		0.351555	0.737679	0.577536	0.372594	0.285023	0.89292	0.945096	0.95272		0.63939	8	0.280051	0.0990131
	0.897749	0.859259	1.00451	0.915029	0.991112	0.975585	0.468101	0.975012	0.372146	0.411205	0.589958	0.333408			0.732756	12	0.272705	0.078723		0.910403	0.870366	0.905482	0.8704	0.912111	0.980137			0.90815	6	0.0401567	0.0163939		0.338882	0.72065	0.550433	0.354773	0.276706	0.88896	0.941384	0.947572		0.62742	8	0.284023	0.100417
	0.885164	0.848086	1.00524	0.915369	0.986161	0.97176	0.451072	0.975012	0.355024	0.392394	0.571766	0.327839			0.72374	12	0.278131	0.0802894		0.908657	0.869686	0.903577	0.87167	0.905101	0.981955			0.906774	6	0.0406856	0.0166098		0.320269	0.710353	0.524816	0.33064	0.256113	0.884604	0.933587	0.945592		0.613247	8	0.292087	0.103268
	0.873768	0.834166	1.00524	0.915539	0.982786	0.967934	0.43325	0.970655	0.336155	0.375893	0.559514	0.312246			0.713929	12	0.284314	0.0820745		0.908657	0.869515	0.903736	0.872622	0.89861	0.982734			0.905979	6	0.040988	0.0167333		0.306408	0.685403	0.500683	0.310591	0.253341	0.874703	0.927647	0.940443		0.599902	8	0.29423	0.104026
	0.859311	0.820062	1.00652	0.915029	0.97851	0.962084	0.413449	0.965903	0.317984	0.356092	0.539836	0.306306			0.703424	12	0.289792	0.0836558		0.907387	0.870026	0.900402	0.872464	0.895494	0.982215			0.904664	6	0.0408912	0.0166937		0.287399	0.663622	0.482491	0.288315	0.238292	0.866783	0.919107	0.934107		0.585014	8	0.299139	0.105762
	0.844344	0.805959	1.00652	0.915199	0.97401	0.956008	0.392064	0.954815	0.307152	0.336621	0.524243	0.304078			0.693418	12	0.293289	0.0846653		0.905958	0.866284	0.89945	0.874051	0.892379	0.981436			0.903259	6	0.0411631	0.0168048		0.275518	0.645405	0.464298	0.268637	0.237896	0.85609	0.910939	0.931731		0.573814	8	0.300835	0.106361
	0.828867	0.790573	1.00817	0.91673	0.971535	0.948582	0.378995	0.954418	0.29597	0.313519	0.499367	0.29591			0.683553	12	0.29893	0.0862937		0.905005	0.863903	0.895957	0.876432	0.892119	0.979099			0.902086	6	0.0404783	0.0165252		0.26641	0.620059	0.442393	0.250074	0.2276	0.843021	0.901286	0.921434		0.559035	8	0.301753	0.106686
	0.815771	0.773356	1.00872	0.91707	0.969734	0.940707	0.365134	0.949666	0.28339	0.291078	0.479319	0.281802			0.672979	12	0.304808	0.0879904		0.904371	0.859141	0.89437	0.877702	0.891859	0.979099			0.90109	6	0.0413116	0.0168654		0.24344	0.607387	0.422716	0.240421	0.226411	0.834705	0.889034	0.91985		0.547995	8	0.303969	0.107469
	0.801824	0.759619	1.00872	0.916049	0.962309	0.92968	0.338205	0.940954	0.274305	0.269957	0.465582	0.285143			0.662695	12	0.307916	0.0888876		0.904212	0.854208	0.891512	0.878178	0.889782	0.980916			0.899802	6	0.0431613	0.0176205		0.223639	0.591942	0.403409	0.225199	0.216511	0.818468	0.87901	0.911929		0.533763	8	0.306052	0.108206
	0.788048	0.741302	1.00854	0.91673	0.960284	0.918879	0.331868	0.937389	0.257882	0.247845	0.447018	0.278831			0.652884	12	0.312441	0.0901939		0.902466	0.849786	0.887385	0.87675	0.889263	0.979878			0.897588	6	0.0440183	0.0179704		0.211362	0.585209	0.386702	0.218516	0.215323	0.799854	0.8675	0.902821		0.523411	8	0.303911	0.107449
	0.773761	0.724451	1.00835	0.915879	0.958033	0.905828	0.321572	0.930261	0.237265	0.239265	0.439964	0.282544			0.644765	12	0.314003	0.0906449		0.898815	0.842643	0.885163	0.872781	0.887186	0.97832			0.894151	6	0.0454868	0.0185699		0.193541	0.576497	0.370737	0.20515	0.201858	0.778865	0.846709	0.898861		0.509027	8	0.304423	0.10763
	0.757093	0.702105	1.00964	0.916049	0.954208	0.888051	0.315235	0.923529	0.219095	0.224744	0.426598	0.279945			0.634691	12	0.316366	0.0913269		0.89691	0.834819	0.879289	0.868654	0.885109	0.979878			0.890776	6	0.0485002	0.0198001		0.182057	0.563824	0.356258	0.191413	0.199086	0.761044	0.828888	0.886584		0.496144	8	0.301718	0.106674
	0.743487	0.682324	1.00945	0.91656	0.948132	0.872075	0.298998	0.917192	0.210708	0.218803	0.418801	0.280688			0.626435	12	0.316935	0.0914913		0.893894	0.824444	0.876115	0.866273	0.881733	0.980137			0.887099	6	0.0514025	0.020985		0.161067	0.556696	0.335467	0.188814	0.186413	0.737679	0.802156	0.879851		0.481018	8	0.299888	0.106026
	0.731411	0.655765	1.00982	0.916049	0.942732	0.848447	0.28989	0.905708	0.20966	0.205933	0.412861	0.277718			0.617166	12	0.316233	0.0912887		0.888179	0.812029	0.869765	0.865003	0.878358	0.980916			0.882375	6	0.0550811	0.0224868		0.160671	0.537686	0.322843	0.179903	0.184829	0.71867	0.785078	0.869555		0.469904	8	0.294753	0.104211
	0.720186	0.627192	1.0089	0.915879	0.939131	0.824595	0.275237	0.900163	0.213504	0.194712	0.406178	0.279203			0.60874	12	0.315708	0.091137		0.88421	0.797062	0.864685	0.862463	0.874463	0.981695			0.87743	6	0.0596181	0.024339		0.140078	0.529766	0.312819	0.165424	0.183245	0.690552	0.753148	0.859258		0.454286	8	0.290439	0.102686
	0.70624	0.598985	1.01055	0.914689	0.934856	0.798267	0.270089	0.888678	0.208961	0.184151	0.404693	0.26955			0.599142	12	0.315603	0.0911068		0.878972	0.780394	0.858653	0.858653	0.873165	0.982734			0.872095	6	0.0648997	0.0264952		0.138098	0.511549	0.296854	0.16431	0.181265	0.669958	0.728273	0.851338		0.442706	8	0.284059	0.10043
	0.690762	0.565283	1.00909	0.916049	0.929906	0.772615	0.259792	0.877986	0.207563	0.179201	0.397267	0.262495			0.589	12	0.315216	0.0909949		0.872781	0.763046	0.85024	0.857701	0.871348	0.983513			0.866438	6	0.0704266	0.0287516		0.129781	0.496104	0.283488	0.154285	0.180077	0.643821	0.694487	0.841437		0.427935	8	0.277583	0.0981404
	0.680558	0.534328	1.01	0.915199	0.927205	0.744262	0.254248	0.864125	0.205117	0.176891	0.393183	0.242818			0.578995	12	0.315573	0.091098		0.869606	0.740085	0.844843	0.857542	0.87005	0.983772			0.860983	6	0.0776177	0.0316873		0.131762	0.473134	0.279033	0.147974	0.189977	0.612931	0.670355	0.831933		0.417137	8	0.267851	0.0946995
	0.668822	0.502092	1.01019	0.915709	0.92293	0.714559	0.246327	0.859373	0.20337	0.16567	0.381303	0.237991			0.569028	12	0.316994	0.0915083		0.864209	0.714233	0.838017	0.854843	0.863559	0.982994			0.852976	6	0.08558	0.0349379		0.136514	0.452541	0.266039	0.137578	0.186017	0.584417	0.632856	0.817676		0.401705	8	0.258415	0.0913633
	0.652835	0.470221	1.00872	0.915879	0.919329	0.683731	0.243951	0.846304	0.207913	0.16501	0.368679	0.219056			0.558469	12	0.316768	0.0914431		0.855796	0.689061	0.827222	0.85024	0.856548	0.981955			0.84347	6	0.0934377	0.0381458		0.142454	0.425612	0.257128	0.14092	0.193937	0.55432	0.597214	0.804211		0.389474	8	0.245587	0.0868281
	0.640929	0.441282	1.00909	0.913498	0.913479	0.652678	0.240387	0.829671	0.199876	0.16171	0.364224	0.207176			0.547833	12	0.316954	0.0914966		0.849764	0.661168	0.818968	0.84643	0.851096	0.98559			0.835502	6	0.10369	0.0423313		0.149187	0.401058	0.255272	0.12941	0.193145	0.528578	0.560458	0.783618		0.375091	8	0.23432	0.0828445
	0.627493	0.408862	1.00909	0.915199	0.908303	0.6241	0.237615	0.812642	0.200225	0.15643	0.353457	0.199379			0.537733	12	0.317303	0.0915974		0.841826	0.633275	0.807538	0.842144	0.843566	0.982734			0.825181	6	0.112129	0.0457766		0.155127	0.376109	0.242648	0.133123	0.19671	0.499668	0.534469	0.766589		0.363055	8	0.223392	0.0789809
	0.613886	0.377175	1.00927	0.914349	0.902228	0.588096	0.232862	0.799969	0.199177	0.151479	0.343062	0.192696			0.527021	12	0.317984	0.0917941		0.837382	0.60283	0.796744	0.837541	0.837854	0.983253			0.815934	6	0.122625	0.0500614		0.169384	0.346407	0.235965	0.128296	0.193541	0.474719	0.497713	0.742827		0.348607	8	0.210761	0.0745154
	0.601641	0.349883	1.00964	0.913158	0.895027	0.557493	0.230882	0.783336	0.202671	0.140589	0.341205	0.190468			0.517999	12	0.317672	0.0917039		0.83008	0.572896	0.78341	0.835477	0.832402	0.981436			0.80595	6	0.132492	0.0540897		0.172552	0.320665	0.230025	0.121985	0.195522	0.443037	0.462813	0.723818		0.333802	8	0.200578	0.070915
	0.585483	0.322775	1.00982	0.912648	0.889626	0.522165	0.224942	0.762347	0.200924	0.131348	0.329324	0.18787			0.506606	12	0.318673	0.0919929		0.822143	0.541772	0.769758	0.830397	0.825132	0.984292			0.795582	6	0.143867	0.0587335		0.17572	0.298092	0.226684	0.121242	0.193541	0.415315	0.427171	0.69174		0.318688	8	0.186796	0.0660422
	0.567285	0.300979	1.00927	0.911967	0.880401	0.492462	0.22811	0.744526	0.2156	0.132998	0.324869	0.188612			0.499756	12	0.315493	0.091075		0.810396	0.514899	0.754678	0.824365	0.822276	0.987148			0.785627	6	0.153831	0.0628011		0.180473	0.274726	0.221857	0.114931	0.199878	0.39591	0.410092	0.672335		0.308775	8	0.179142	0.0633363
	0.553168	0.272772	1.0089	0.912137	0.8714	0.458033	0.227318	0.730269	0.21595	0.130028	0.323013	0.190468			0.491122	12	0.315383	0.0910432		0.799601	0.491428	0.740232	0.820238	0.817342	0.990004			0.776474	6	0.162653	0.0664028		0.184829	0.260866	0.223713	0.108248	0.197502	0.372544	0.382618	0.642237		0.29657	8	0.167763	0.0593132
	0.532588	0.247495	1.0089	0.912478	0.862624	0.42428	0.223358	0.710468	0.216299	0.137948	0.3193	0.184157			0.481658	12	0.315067	0.0909519		0.792776	0.470168	0.726422	0.815317	0.817083	0.992341			0.769018	6	0.17089	0.0697655		0.187997	0.244629	0.208863	0.108248	0.205026	0.349971	0.363312	0.614911		0.285369	8	0.157511	0.0556885
	0.516771	0.22515	1.00854	0.911117	0.851148	0.395927	0.221773	0.68631	0.211407	0.124418	0.314102	0.174132			0.470066	12	0.31681	0.091455		0.780711	0.446187	0.706738	0.810713	0.815265	0.990783			0.7584	6	0.179229	0.0731701		0.176908	0.236708	0.213318	0.10008	0.20661	0.327398	0.341778	0.581645		0.273056	8	0.147054	0.0519913
	0.497722	0.206284	1.00762	0.910777	0.839897	0.364649	0.209893	0.666113	0.212805	0.128378	0.304078	0.170791			0.459917	12	0.317141	0.0915508		0.766266	0.428669	0.6888	0.805475	0.81215	0.99286			0.749036	6	0.186107	0.0759779		0.177304	0.216511	0.204407	0.093768	0.213343	0.309973	0.33658	0.557488		0.263672	8	0.140602	0.0497105
	0.475441	0.185586	1.0089	0.910437	0.82932	0.336296	0.209893	0.645124	0.211058	0.124748	0.314474	0.159282			0.45088	12	0.318124	0.0918345		0.752297	0.406559	0.668958	0.799125	0.810851	0.994677			0.738744	6	0.194807	0.0795295		0.182057	0.207402	0.199581	0.0830011	0.205818	0.298884	0.312819	0.528578		0.252267	8	0.132403	0.0468116
	0.454011	0.167453	1.0089	0.909926	0.816719	0.309068	0.206329	0.617006	0.212455	0.129368	0.315587	0.14703			0.441155	12	0.318165	0.0918462		0.7342	0.383088	0.648956	0.787696	0.81163	0.995716			0.726881	6	0.203702	0.0831611		0.180077	0.191165	0.195868	0.0911691	0.21057	0.282251	0.307992	0.506005		0.245637	8	0.124127	0.0438855
	0.436493	0.151152	1.00909	0.909246	0.802768	0.282291	0.199596	0.594036	0.219444	0.136628	0.315216	0.144802			0.433397	12	0.317427	0.0916333		0.713881	0.361487	0.627844	0.776743	0.807995	0.993898			0.713641	6	0.211093	0.0861785		0.180869	0.182849	0.189185	0.0837436	0.202254	0.277894	0.288315	0.480263		0.235672	8	0.117432	0.0415186
	0.414213	0.1354	1.00799	0.908736	0.788816	0.252363	0.191676	0.563938	0.22224	0.138938	0.315587	0.13255			0.422704	12	0.318255	0.0918722		0.695467	0.341418	0.610223	0.762297	0.804101	0.994418			0.701321	6	0.218197	0.0890787		0.184037	0.164632	0.188071	0.0856	0.208194	0.253341	0.285716	0.455313		0.228113	8	0.109451	0.0386969
	0.394994	0.123494	1.00854	0.908566	0.775315	0.230311	0.192072	0.536613	0.221541	0.142239	0.312988	0.131436			0.414842	12	0.317995	0.0917974		0.678006	0.321519	0.586888	0.748011	0.800466	0.992081			0.687828	6	0.225099	0.0918961		0.184829	0.153543	0.183616	0.0755756	0.204234	0.23948	0.271979	0.418879		0.216517	8	0.100443	0.0355119
	0.374924	0.109574	1.00927	0.907715	0.762489	0.205558	0.192864	0.498199	0.216299	0.145209	0.317072	0.126238			0.405451	12	0.318497	0.0919422		0.66102	0.306041	0.56403	0.730867	0.794754	0.994418			0.675188	6	0.231573	0.0945392		0.185621	0.14483	0.179532	0.0707491	0.205818	0.228392	0.264182	0.408582		0.210963	8	0.0984738	0.0348157
	0.356896	0.101515	1.0089	0.906355	0.745162	0.186206	0.189696	0.463744	0.220492	0.146529	0.31039	0.127352			0.396937	12	0.317658	0.0916999		0.64086	0.289884	0.544187	0.707849	0.785147	0.993639			0.660261	6	0.236656	0.0966145		0.190373	0.140078	0.188071	0.048844	0.199878	0.223243	0.250816	0.372544		0.201731	8	0.0922294	0.032608
	0.339038	0.0921734	1.0078	0.906015	0.731211	0.165279	0.190884	0.425726	0.222938	0.145209	0.309276	0.124382			0.388328	12	0.317943	0.0917823		0.61562	0.268794	0.524344	0.680228	0.778396	0.993379			0.64346	6	0.243861	0.0995559		0.192353	0.139286	0.187329	0.0573833	0.205818	0.204234	0.251188	0.339674		0.197158	8	0.0813818	0.0287728
	0.317437	0.0808173	1.00799	0.905164	0.713659	0.148627	0.186527	0.388896	0.224685	0.145539	0.309647	0.133664			0.380221	12	0.31776	0.0917295		0.591809	0.253997	0.503867	0.653083	0.772424	0.99286			0.628007	6	0.249482	0.101851		0.197106	0.13295	0.184359	0.0458738	0.20067	0.197502	0.234852	0.309973		0.18791	8	0.0762043	0.0269423
	0.30247	0.0729413	1.00762	0.904484	0.694307	0.128825	0.194844	0.347709	0.221541	0.142899	0.305934	0.130322			0.371158	12	0.318334	0.0918952		0.566728	0.2392	0.486247	0.620383	0.762298	0.991821			0.611113	6	0.254465	0.103885		0.194729	0.127009	0.188814	0.0521855	0.211758	0.181661	0.235965	0.273538		0.183208	8	0.0678757	0.0239977
	0.281891	0.0654316	1.00744	0.901933	0.67473	0.111274	0.187319	0.311671	0.213504	0.141909	0.307048	0.136263			0.361701	12	0.319184	0.0921406		0.537679	0.224743	0.469579	0.589111	0.750614	0.991562			0.593881	6	0.25985	0.106083		0.191165	0.118693	0.185101	0.0429036	0.206214	0.175324	0.22854	0.24146		0.173675	8	0.0646167	0.0228454
	0.266924	0.0505954	1.00799	0.900232	0.652678	0.0907966	0.184943	0.279197	0.208262	0.140919	0.314474	0.138862			0.352989	12	0.320914	0.0926399		0.515614	0.208416	0.450371	0.553711	0.740748	0.990004			0.576477	6	0.265926	0.108564		0.191957	0.112752	0.189928	0.0429036	0.205818	0.1678	0.222228	0.223243		0.169579	8	0.0622885	0.0220223
	0.252467	0.0471154	1.00744	0.899041	0.62725	0.0739199	0.179399	0.255832	0.207563	0.135308	0.311503	0.13552			0.344363	12	0.321851	0.0929103		0.489263	0.197701	0.433862	0.517995	0.728545	0.989225			0.559432	6	0.270769	0.110541		0.201066	0.105624	0.192527	0.0473589	0.204234	0.165424	0.212947	0.208986		0.167271	8	0.0599468	0.0211944
	0.234949	0.0337445	1.00616	0.898021	0.602723	0.0577183	0.179795	0.223358	0.21595	0.131018	0.311503	0.135149			0.33584	12	0.323277	0.093322		0.452911	0.186816	0.415289	0.486723	0.714524	0.987148			0.540568	6	0.276084	0.112711		0.193541	0.0977035	0.184359	0.0499578	0.201858	0.151959	0.211461	0.191561		0.1603	8	0.0575312	0.0203404
	0.224574	0.0289822	1.00634	0.89615	0.575495	0.0408416	0.185339	0.198012	0.21595	0.129698	0.309647	0.132921			0.328662	12	0.323935	0.0935121		0.418623	0.176271	0.398304	0.451323	0.700763	0.985849			0.521856	6	0.282001	0.115127		0.194729	0.0937432	0.191041	0.0518142	0.19671	0.150771	0.212575	0.179285		0.158834	8	0.0570986	0.0201874
	0.214879	0.0249527	1.00579	0.893599	0.545567	0.0178893	0.190488	0.172666	0.220842	0.124748	0.310018	0.137748			0.321599	12	0.324639	0.0937153		0.388145	0.166066	0.384176	0.415131	0.687781	0.982474			0.503962	6	0.28726	0.117273		0.198294	0.090575	0.188814	0.0588684	0.208986	0.136514	0.207006	0.168196		0.157157	8	0.056704	0.0200479
	0.202123	0.016344	1.00597	0.889857	0.516539	0.00438797	0.192468	0.167914	0.227132	0.117157	0.301479	0.13849			0.314989	12	0.324988	0.0938159		0.360841	0.15314	0.368302	0.380049	0.669866	0.983513			0.485952	6	0.294233	0.12012		0.195918	0.0937432	0.196611	0.0629524	0.198294	0.132554	0.212575	0.157503		0.156269	8	0.0551845	0.0195107
	0.193279	0.0112154	1.00579	0.885435	0.482561	0	0.194844	0.16039	0.219444	0.111877	0.299623	0.128837			0.307775	12	0.324736	0.0937432		0.338617	0.142255	0.356396	0.339887	0.655586	0.979878			0.46877	6	0.29964	0.122328		0.208986	0.090575	0.188443	0.0662938	0.20463	0.128989	0.214803	0.150771		0.156686	8	0.0570257	0.0201616
	0.185966	0.00718586	1.00469	0.884585	0.450383	0	0.194844	0.164746	0.219095	0.107917	0.29294	0.141832			0.304515	12	0.322955	0.0932292		0.31433	0.13324	0.338935	0.304329	0.638449	0.976243			0.450921	6	0.304873	0.124464		0.203442	0.089783	0.19364	0.0789171	0.191561	0.127405	0.214432	0.146414		0.155699	8	0.0528903	0.0186995
	0.179673	0.00388894	1.00396	0.881353	0.417079	0	0.192468	0.154449	0.210708	0.108247	0.293682	0.138119			0.298635	12	0.322365	0.0930587		0.291154	0.125757	0.32814	0.265596	0.619496	0.973127			0.433878	6	0.309855	0.126498		0.194729	0.0818624	0.182131	0.0807735	0.20067	0.119881	0.218887	0.136118		0.151881	8	0.0545796	0.0192968
	0.17321	0	1.00341	0.87557	0.386476	0	0.188508	0.153657	0.214552	0.105606	0.286257	0.140718			0.293997	12	0.321033	0.0926742		0.269248	0.120825	0.313695	0.231308	0.60158	0.969492			0.417691	6	0.314331	0.128325		0.192353	0.0834467	0.185101	0.0885702	0.188789	0.125821	0.209234	0.136514		0.151229	8	0.0492755	0.0174215
	0.161474	0	1.00304	0.87387	0.358573	0	0.182963	0.150093	0.211407	0.0986761	0.291826	0.135149			0.288923	12	0.321436	0.0927907		0.2475	0.11181	0.303059	0.200195	0.582627	0.964819			0.401668	6	0.318743	0.130126		0.188789	0.0782984	0.170993	0.0885702	0.190769	0.119881	0.20812	0.127405		0.146603	8	0.0496063	0.0175385
	0.155181	0	1.00176	0.870298	0.32572	0	0.179399	0.145341	0.217347	0.100986	0.293682	0.139975			0.285807	12	0.320152	0.09242		0.23369	0.107048	0.290201	0.168129	0.56549	0.959366			0.387321	6	0.32206	0.13148		0.186809	0.0794863	0.184359	0.0926542	0.182849	0.117109	0.20812	0.135326		0.148339	8	0.0485919	0.0171798
	0.147018	0	1.00158	0.864175	0.287691	0	0.186527	0.146133	0.211058	0.0983461	0.295539	0.140347			0.281534	12	0.319175	0.092138		0.217498	0.0971835	0.273534	0.135746	0.54394	0.951058			0.369826	6	0.325499	0.132885		0.182849	0.074338	0.169508	0.0945106	0.186017	0.107604	0.211461	0.121465		0.143469	8	0.0501549	0.0177324
	0.146677	0	0.998096	0.859413	0.253038	0	0.186527	0.144945	0.210009	0.101646	0.296281	0.142574			0.278267	12	0.317588	0.0916798		0.199878	0.0897	0.257501	0.111776	0.528621	0.943528			0.355167	6	0.328518	0.134117		0.168196	0.0703778	0.171364	0.097852	0.180473	0.10602	0.20218	0.125821		0.140285	8	0.0466932	0.0165085
	0.143276	0	0.998463	0.85346	0.216134	0	0.190884	0.146925	0.20931	0.0990062	0.296652	0.139975			0.274507	12	0.317311	0.0915997		0.182892	0.0796653	0.244325	0.0833617	0.504734	0.933662			0.338107	6	0.330764	0.135034		0.170572	0.0668136	0.173592	0.10305	0.179285	0.107604	0.207006	0.126217		0.141767	8	0.0478572	0.0169201
	0.142255	0	0.996265	0.846317	0.190482	0	0.194844	0.145341	0.20931	0.103956	0.298138	0.137748			0.272055	12	0.316043	0.0912338		0.172892	0.0686101	0.234324	0.0612967	0.481626	0.922757			0.323584	6	0.3312	0.135212		0.168196	0.0652295	0.182131	0.0997084	0.17968	0.105228	0.200323	0.119881		0.140047	8	0.048714	0.017223
	0.139194	0	0.994983	0.837132	0.163029	0	0.200784	0.140193	0.213154	0.0993361	0.302964	0.130322			0.268424	12	0.315675	0.0911275		0.158922	0.0592558	0.222895	0.0462163	0.453066	0.907438			0.307966	6	0.328707	0.134194		0.167404	0.0616652	0.178789	0.0948818	0.176512	0.105228	0.201437	0.115129		0.137631	8	0.0497394	0.0175855
	0.134602	0	0.993334	0.828969	0.136926	0	0.200388	0.144549	0.222589	0.0950458	0.302964	0.128466			0.265653	12	0.315051	0.0909475		0.145588	0.0510919	0.211148	0.0254212	0.424505	0.890561			0.291386	6	0.326468	0.13328		0.152751	0.0537449	0.181017	0.0818873	0.176116	0.108792	0.195125	0.106812		0.132031	8	0.0515094	0.0182113
	0.132391	0	0.989305	0.817913	0.111724	0	0.199596	0.139004	0.222938	0.0937257	0.302222	0.116214			0.260419	12	0.314265	0.0907205		0.134953	0.0402069	0.20083	0.00780099	0.399579	0.874463			0.276306	6	0.324501	0.132477		0.16384	0.0497845	0.183245	0.0818873	0.175324	0.0941393	0.191413	0.0929511		0.129073	8	0.0550416	0.0194601
	0.124397	0	0.985458	0.806858	0.094847	0	0.205933	0.137024	0.22783	0.0848152	0.294425	0.121412			0.256917	12	0.312796	0.0902965		0.122095	0.0311926	0.192099	0	0.375952	0.853433			0.262462	6	0.319109	0.130276		0.156711	0.0430521	0.183616	0.0778033	0.161463	0.10008	0.190299	0.0937432		0.125846	8	0.0542089	0.0191657
	0.119124	0	0.980879	0.794442	0.0766202	0	0.198804	0.1295	0.225384	0.0900956	0.292568	0.112872			0.251691	12	0.311403	0.0898943		0.112888	0.0247296	0.176067	0	0.345574	0.831623			0.24848	6	0.311422	0.127137		0.151563	0.0347356	0.1877	0.0833724	0.172552	0.0913671	0.182873	0.0830506		0.123402	8	0.0573192	0.0202654
	0.116573	0	0.977399	0.779645	0.0597435	0	0.202764	0.12752	0.230626	0.098016	0.289598	0.110274			0.249347	12	0.30902	0.0892064		0.102093	0.0145248	0.166225	0	0.318831	0.803581			0.234209	6	0.302171	0.123361		0.154335	0.0331516	0.190299	0.0696353	0.1678	0.0961195	0.183245	0.0802784		0.121858	8	0.0592878	0.0209614
	0.119975	0	0.970622	0.763828	0.0385914	0	0.201576	0.130688	0.229578	0.102306	0.28997	0.111387			0.246543	12	0.305911	0.0883088		0.0962198	0.00466019	0.153208	0	0.287674	0.770867			0.218771	6	0.290716	0.118684		0.149979	0.0359238	0.186215	0.0584971	0.169384	0.0893871	0.186586	0.07315		0.11864	8	0.0610905	0.0215987
	0.116063	0	0.963479	0.748521	0.0275652	0	0.204348	0.132668	0.236217	0.105276	0.288113	0.105818			0.244006	12	0.302833	0.0874204		0.0847904	0	0.146064	0	0.262748	0.733478			0.204514	6	0.277343	0.113225		0.14483	0.0359238	0.191784	0.0458738	0.164632	0.0881989	0.178789	0.0680017		0.114754	8	0.0624227	0.0220698
	0.113682	0	0.956885	0.730492	0.0201395	0	0.197616	0.122372	0.244603	0.100326	0.294796	0.105447			0.24053	12	0.300041	0.0866143		0.0812981	0	0.135429	0	0.235486	0.690378			0.190432	6	0.260553	0.10637		0.155523	0.0287953	0.195868	0.0440175	0.165424	0.0779023	0.182502	0.0640414		0.114259	8	0.0673151	0.0237995
	0.111131	0	0.948642	0.711614	0.0118137	0	0.190884	0.122372	0.250893	0.103626	0.291826	0.104333			0.237261	12	0.296101	0.0854771		0.0762184	0	0.123206	0	0.207964	0.644162			0.175258	6	0.242854	0.0991446		0.159087	0.0196868	0.199581	0.032508	0.152751	0.0818624	0.176933	0.057309		0.109965	8	0.0701748	0.0248105
	0.112321	0	0.937836	0.693075	0.000787567	0	0.185339	0.119599	0.251592	0.0966959	0.298138	0.100249			0.232969	12	0.292551	0.0844522		0.0754247	0	0.114792	0	0.180442	0.597166			0.161304	6	0.224463	0.0916368		0.168592	0.0133503	0.199581	0.0217411	0.156711	0.0683976	0.179903	0.0533488		0.107703	8	0.0761153	0.0269108
	0.112151	0	0.926663	0.674876	0	0	0.169498	0.108115	0.25299	0.0930658	0.299994	0.0928237			0.227515	12	0.288772	0.0833612		0.0824093	0	0.104792	0	0.150843	0.550171			0.148036	6	0.20578	0.0840093		0.161067	0.0188947	0.20515	0.0195135	0.149583	0.0687938	0.182131	0.0541408		0.107409	8	0.0752933	0.0266202
	0.106879	0	0.915856	0.656167	0	0	0.17029	0.106927	0.257183	0.0950458	0.295539	0.0924524			0.224695	12	0.283872	0.0819468		0.0808219	0	0.0973309	0	0.125398	0.503955			0.134584	6	0.188161	0.0768165		0.16978	0.0169146	0.205521	0.0183996	0.149979	0.0557249	0.173963	0.0454282		0.104464	8	0.0777479	0.027488
	0.107049	0	0.901753	0.63916	0	0	0.167914	0.0906895	0.256833	0.0973559	0.294054	0.0883684			0.220265	12	0.279135	0.0805794		0.0822506	0	0.0909813	0	0.0952797	0.452546			0.120176	6	0.16868	0.0688634		0.165028	0.00740993	0.201066	0.0124593	0.147999	0.0584971	0.173963	0.0410721		0.100937	8	0.0789589	0.0279162
	0.108409	0	0.8871	0.621471	0	0	0.169894	0.081977	0.253688	0.0887755	0.29294	0.082428			0.215557	12	0.274322	0.07919		0.0817743	0	0.0844729	0	0.0734699	0.400618			0.106723	6	0.14925	0.0609309		0.170968	0.00503382	0.201066	0.00243491	0.146414	0.0485966	0.182873	0.0339436		0.0989163	8	0.0843521	0.029823
	0.102797	0	0.870798	0.602933	0	0	0.16633	0.0744525	0.254038	0.0788748	0.291826	0.0917099			0.211147	12	0.268824	0.0776027		0.0800282	0	0.0811394	0	0.0430918	0.350507			0.0924611	6	0.131458	0.0536675		0.159879	0	0.208863	0	0.14285	0.0517647	0.175448	0.0394879		0.0972866	8	0.083576	0.0295486
	0.100926	0	0.851933	0.584394	0	0	0.161182	0.0605918	0.240759	0.081515	0.289598	0.0913386			0.205186	12	0.262634	0.075816		0.0776471	0	0.0770121	0	0.0285519	0.304291			0.0812503	6	0.114681	0.0468182		0.165424	0	0.205892	0	0.150771	0.0450323	0.188443	0.0319634		0.0984406	8	0.0874432	0.0309158
	0.101266	0	0.831418	0.566876	0	0	0.16039	0.0578196	0.239711	0.0732645	0.289598	0.0954226			0.201314	12	0.25609	0.0739268		0.0763771	0	0.0701862	0	0	0.25418			0.0667906	6	0.0985913	0.0402497		0.159087	0	0.211833	0	0.144434	0.0517647	0.183987	0.0335475		0.0980817	8	0.0859728	0.030396
	0.0948031	0	0.813102	0.544765	0	0	0.147321	0.0586116	0.232723	0.0755747	0.275861	0.0894822			0.194354	12	0.249131	0.0719179		0.0749484	0	0.0657415	0	0	0.211599			0.0587148	6	0.082497	0.0336793		0.156315	0	0.199581	0	0.149979	0.040676	0.179903	0.0291914		0.0944557	8	0.0847327	0.0299575
	0.0978645	0	0.790024	0.520444	0	0	0.145341	0.0669281	0.229927	0.0778848	0.276604	0.102848			0.192322	12	0.239762	0.0692135		0.0743135	0	0.0630429	0	0	0.16772			0.050846	6	0.0665055	0.0271507		0.157503	0	0.20218	0	0.147603	0.0446362	0.182131	0.024439		0.0948114	8	0.0856221	0.030272
	0.0929322	0	0.765297	0.496973	0	0	0.140589	0.0764327	0.23412	0.0811851	0.266208	0.115471			0.189101	12	0.230296	0.0664808		0.0719324	0	0.0592331	0	0	0.124879			0.0426741	6	0.0516742	0.0210959		0.160275	0	0.192155	0	0.155919	0.0276071	0.174705	0.0307755		0.0926797	8	0.0848845	0.0300112
	0.0893605	0	0.737456	0.471291	0	0	0.145341	0.0756407	0.228879	0.0801949	0.261382	0.124753			0.184525	12	0.220515	0.0636571		0.0727261	0	0.0590743	0	0	0.0828169			0.0357696	6	0.0399017	0.0162898		0.156315	0	0.196611	0	0.160275	0.0311714	0.170993	0.0220629		0.0921785	8	0.085774	0.0303257
	0.0893605	0	0.711813	0.444929	0	0	0.145737	0.0792049	0.227132	0.081845	0.264352	0.124753			0.18076	12	0.21144	0.0610376		0.0751072	0	0.0566932	0	0	0.0456882			0.0295814	6	0.0337409	0.0137747		0.158691	0	0.1877	0	0.163443	0.0188947	0.171364	0.0228549		0.0903685	8	0.0862233	0.0304845
	0.0929322	0	0.68324	0.419076	0	0	0.146529	0.0736605	0.212455	0.0792049	0.259154	0.133292			0.174962	12	0.201578	0.0581907		0.0754247	0	0.0528835	0	0	0.00596311			0.0223785	6	0.0332154	0.0135601		0.156711	0	0.188443	0	0.170176	0.0145384	0.160968	0.023647		0.0893104	8	0.0861057	0.030443
	0.092422	0	0.657231	0.390163	0	0	0.140589	0.0617797	0.207214	0.0851453	0.262124	0.136634			0.169442	12	0.192906	0.0556873		0.0800282	0	0.051296	0	0	0			0.0218874	6	0.035104	0.0143311		0.156315	0	0.182873	0	0.182057	0.00740993	0.157627	0.0145384		0.0876026	8	0.0884312	0.0312652
	0.0873196	0	0.628657	0.364651	0	0	0.13346	0.0562355	0.200924	0.0834952	0.25804	0.141832			0.162885	12	0.184007	0.0531183		0.0836792	0	0.04828	0	0	0			0.0219932	6	0.0358635	0.0146412		0.161463	0	0.17025	0	0.177304	0.00899401	0.149088	0.0228549		0.0862443	8	0.0843616	0.0298263
	0.0914015	0	0.597886	0.337948	0	0	0.124748	0.0475229	0.194285	0.0811851	0.255441	0.137748			0.15568	12	0.174662	0.0504207		0.0911401	0	0.04828	0	0	0			0.0232367	6	0.0384651	0.0157033		0.166612	0	0.162825	0	0.194333	0	0.14686	0.0125583		0.0853985	8	0.0889777	0.0314584
	0.0888503	0	0.567298	0.310225	0	0	0.120391	0.0356422	0.205117	0.0735945	0.253956	0.141089			0.14968	12	0.166451	0.0480502		0.0949498	0	0.0538359	0	0	0			0.0247976	6	0.0405567	0.0165572		0.170176	0	0.165424	0	0.193541	0	0.140548	0.0157264		0.085677	8	0.0886888	0.0313562
	0.090381	0	0.539274	0.285564	0	0	0.116035	0.0261376	0.201972	0.0646839	0.257669	0.134778			0.143041	12	0.15917	0.0459483		0.0976484	0	0.0441527	0	0	0			0.0236335	6	0.0403322	0.0164655		0.170176	0	0.159112	0	0.210966	0	0.146489	0.0196868		0.0883037	8	0.0912214	0.0322516
	0.0866393	0	0.508136	0.266685	0	0	0.115639	0.0130689	0.197779	0.0455429	0.252842	0.139975			0.135526	12	0.15216	0.0439248		0.103046	0	0.0479625	0	0	0			0.025168	6	0.0427042	0.0174339		0.168592	0	0.166537	0	0.20859	0	0.142033	0.0192907		0.0881305	8	0.0910868	0.032204
	0.0834077	0	0.479013	0.248486	0	0	0.111679	0.00831647	0.186597	0.0396025	0.257669	0.141089			0.129655	12	0.14512	0.0418926		0.104792	0	0.0425653	0	0	0			0.0245595	6	0.0428348	0.0174872		0.170572	0	0.157998	0	0.219679	0	0.136836	0.0184986		0.0879479	8	0.092199	0.0325973
	0.0820471	0	0.44989	0.228927	0	0	0.106927	0	0.172969	0.0372922	0.251728	0.147772			0.123129	12	0.137364	0.0396535		0.101934	0	0.0425653	0	0	0			0.0240833	6	0.041767	0.0170513		0.177304	0	0.156513	0	0.222055	0	0.142405	0.0220629		0.0900425	8	0.0934622	0.0330439
	0.0774549	0	0.424797	0.215151	0	0	0.108115	0	0.171921	0.0379523	0.252842	0.142946			0.119265	12	0.131114	0.0378495		0.103046	0	0.0370094	0	0	0			0.0233425	6	0.0417585	0.0170478		0.184433	0	0.149459	0	0.232748	0	0.14092	0.0212708		0.0911038	8	0.0959439	0.0339213
	0.0764345	0	0.398238	0.198653	0	0	0.107322	0	0.172271	0.0389425	0.259154	0.149257			0.116689	12	0.125282	0.0361659		0.0974897	0	0.0317709	0	0	0			0.0215434	6	0.0393164	0.0160509		0.184829	0	0.153914	0	0.231956	0	0.133494	0.0216668		0.0907325	8	0.0956824	0.0338288
	0.0715022	0	0.369848	0.181475	0	0	0.117619	0	0.17891	0.0323421	0.266951	0.143317			0.113497	12	0.120207	0.0347007		0.0911401	0	0.0381205	0	0	0			0.0215434	6	0.0373496	0.0152479		0.187205	0	0.151687	0	0.239084	0	0.136093	0.0248351		0.092363	8	0.0971791	0.034358
	0.0745636	0	0.348784	0.163277	0	0	0.118807	0	0.185549	0.0293719	0.264352	0.145173			0.110823	12	0.115543	0.0333544		0.0866953	0	0.0339933	0	0	0			0.0201148	6	0.0353384	0.0144268		0.19671	0	0.151315	0	0.23552	0	0.122356	0.0371118		0.0928766	8	0.0959169	0.0339118
	0.0698014	0	0.32827	0.155963	0	0	0.126332	0	0.181356	0.0250816	0.267322	0.15			0.108677	12	0.112278	0.0324118		0.0833617	0	0.0325646	0	0	0			0.0193211	6	0.03397	0.0138682		0.205026	0	0.151315	0	0.238292	0	0.132009	0.0272112		0.0942317	8	0.0991716	0.0350625
	0.06691	0	0.311786	0.144738	0	0	0.131084	0.0067324	0.16668	0.0214513	0.271406	0.153341			0.106177	12	0.108711	0.0313821		0.0787582	0	0.0322471	0	0	0			0.0185009	6	0.032215	0.0131517		0.20859	0	0.157627	0	0.22958	0	0.125326	0.0220629		0.0928982	8	0.0987173	0.0349018
	0.0633383	0	0.29585	0.138445	0	0	0.129104	0.00554426	0.16633	0.0138609	0.279203	0.143688			0.102947	12	0.107317	0.0309797		0.0762184	0	0.026215	0	0	0			0.0170722	6	0.0308146	0.01258		0.21255	0	0.149088	0	0.233936	0	0.13238	0.023647		0.0939502	8	0.0997149	0.0352546
	0.064699	0	0.281381	0.130621	0	0	0.128312	0.0289098	0.163884	0.015511	0.279945	0.144059			0.10311	12	0.102852	0.0296907		0.0695513	0	0.026215	0	0	0			0.015961	6	0.0282704	0.0115413		0.217699	0	0.153172	0	0.219679	0	0.132752	0.0299834		0.0941606	8	0.0976184	0.0345133
	0.0616375	0	0.266178	0.123478	0	0	0.127124	0.0415825	0.163185	0.0293719	0.284772	0.132179			0.102459	12	0.0990273	0.0285867		0.0676464	0	0.0231989	0	0	0			0.0151409	6	0.027345	0.0111635		0.219283	0	0.160226	0	0.216115	0.00107364	0.137207	0.0335475		0.0959315	8	0.0976821	0.0345358
	0.0577257	0	0.255738	0.117525	0	0	0.121579	0.0550473	0.16004	0.0270618	0.288856	0.13255			0.101344	12	0.0974512	0.0281317		0.0590743	0	0.0219289	0	0	0			0.0135005	6	0.0239878	0.00979297		0.221263	0	0.160968	0	0.198294	0.0101822	0.132009	0.040676		0.095424	8	0.0929878	0.0328762
	0.0507524	0.00187414	0.244565	0.110212	0	0	0.132668	0.0463348	0.165631	0.0244215	0.299251	0.126981			0.100224	12	0.0988352	0.0285313		0.051931	0	0.0211352	0	0	0			0.0121777	6	0.0212309	0.00866746		0.228787	0	0.156884	0	0.186413	0.00582586	0.142033	0.0351318		0.0943845	8	0.0940216	0.0332417
	0.0526233	0.0011415	0.235224	0.10698	0	0	0.126332	0.0566314	0.170873	0.0217815	0.303707	0.115471			0.0992303	12	0.0980703	0.0283105		0.0435177	0	0.0205003	0	0	0			0.0106697	6	0.018061	0.00737338		0.224431	0.00859808	0.155771	0	0.161067	0.0184986	0.145004	0.0335475		0.0933646	8	0.0873487	0.0308824
	0.0459902	0	0.227897	0.101708	0	0	0.12752	0.049107	0.171572	0.0181512	0.315959	0.108788			0.0972243	12	0.100485	0.0290075		0.0382793	0	0.0236751	0	0	0			0.0103257	6	0.0166499	0.00679728		0.2276	0.0105781	0.154285	0	0.161463	0.0105781	0.156513	0.0339436		0.0943702	8	0.089684	0.0317081
	0.0407177	0.00315629	0.22112	0.0976257	0	0	0.13544	0.0463348	0.169475	0.0320119	0.317072	0.103591			0.0972121	12	0.0991757	0.0286296		0.0339933	0	0.0205003	0	0	0			0.00908226	6	0.0147029	0.00600244		0.23552	0.00859808	0.153172	0	0.135722	0.0196868	0.153172	0.041468		0.0934172	8	0.0871616	0.0308163
	0.0396973	0.00278996	0.215076	0.0940541	0	0	0.141381	0.0372263	0.164932	0.0445527	0.323755	0.0983928			0.0968214	12	0.0996609	0.0287696		0.0287548	0	0.0198653	0	0	0			0.00810335	6	0.0128646	0.00525193		0.2375	0.0181027	0.154657	0	0.126613	0.023647	0.156884	0.0327555		0.0937699	8	0.0866734	0.0306437
	0.0359555	0.00663637	0.211229	0.100347	0	0	0.152865	0.0281177	0.169126	0.0511532	0.326354	0.0835419			0.0971105	12	0.10078	0.0290928		0.021294	0	0.0174842	0	0	0			0.00646303	6	0.0100847	0.00411706		0.237104	0.0184986	0.155399	0	0.11196	0.0268151	0.155771	0.0438442		0.093674	8	0.0844747	0.0298663
	0.039187	0.00993331	0.201888	0.104429	0	0	0.157618	0.0134648	0.170873	0.0590737	0.334522	0.0649782			0.0963305	12	0.102595	0.0296166		0.0130394	0	0.0135157	0	0	0			0.00442585	6	0.00685815	0.00279983		0.24344	0.0212708	0.160226	0.0124593	0.101664	0.025231	0.16134	0.0311714		0.0946003	8	0.086126	0.0304501
	0.0328941	0.0130471	0.199507	0.109191	0	0	0.16633	0.0158409	0.182754	0.0537934	0.333408	0.0553251			0.0968409	12	0.103954	0.030009		0.00938839	0	0.0135157	0	0	0			0.00381734	6	0.00605611	0.0024724		0.247797	0.023251	0.169508	0.0094891	0.0866148	0.039884	0.16134	0.0434482		0.0976664	8	0.0857471	0.0303162
	0.0317035	0.0124976	0.194195	0.113953	0	0	0.161974	0.0293057	0.180657	0.0551133	0.332666	0.0427019			0.0962306	12	0.102688	0.0296435		0.00129261	0.000748345	0.00938839	0	0	0			0.00190489	6	0.00370408	0.00151218		0.250569	0.0184986	0.165424	0.0239687	0.0763182	0.0410721	0.171364	0.0375079		0.0980903	8	0.0865008	0.0305827
	0.0277917	0.016344	0.189066	0.118375	0	0	0.171874	0.0431666	0.189742	0.0557734	0.335265	0.0245095			0.097659	12	0.10439	0.0301349		0	0.00568067	0.00907091	0	0	0			0.0024586	6	0.00395685	0.00161538		0.256905	0.0208747	0.172478	0.0261964	0.0525567	0.0485966	0.169879	0.0418642		0.0986688	8	0.0884162	0.0312598
	0.0252405	0.0200073	0.183572	0.120587	0	0	0.175835	0.0673242	0.192188	0.0495031	0.330438	0.0104011			0.0979246	12	0.103722	0.029942		0	0.00755154	0.00589609	0	0	0			0.00224127	6	0.00351141	0.00143353		0.256905	0.0260231	0.171735	0.0183996	0.0422601	0.0355277	0.168023	0.0489925		0.0959833	8	0.0898306	0.0317599
	0.0235397	0.0214726	0.176611	0.123478	0	0	0.171874	0.0875214	0.199526	0.0438927	0.333408	0			0.0984437	12	0.104993	0.0303089		0	0.0111232	0.00288002	0	0	0			0.00233387	6	0.00445732	0.0018197		0.253341	0.0287953	0.182502	0.0232262	0.0181027	0.0442403	0.169508	0.0438442		0.0954449	8	0.0917446	0.0324366
	0.0226893	0.0227547	0.170201	0.126879	0	0	0.173459	0.10455	0.206166	0.0458729	0.328582	0			0.100096	12	0.104212	0.0300834		0	0.0119736	0	0	0	0			0.0019956	6	0.00488821	0.0019956		0.246609	0.0351318	0.179161	0.0191422	0.0109742	0.0402799	0.175077	0.0410721		0.0934308	8	0.0916221	0.0323933
	0.0221791	0.0287991	0.168552	0.129091	0	0	0.181379	0.116431	0.204418	0.0551133	0.322642	0			0.102384	12	0.102684	0.0296422		0	0.0141846	0	0	0	0			0.00236411	6	0.00579086	0.00236411		0.232748	0.040676	0.190299	0.0269389	0	0.0422601	0.176562	0.0493886		0.094859	8	0.0895854	0.0316732
	0.0247302	0.0269674	0.165255	0.134363	0	0	0.190092	0.115243	0.202322	0.0587436	0.328582	0			0.103858	12	0.104024	0.030029		0	0.0199674	0	0	0	0			0.00332789	6	0.00815164	0.00332789		0.223243	0.0422601	0.191784	0.028424	0.000281604	0.0422601	0.180646	0.0497845		0.0948354	8	0.0879609	0.0310989
	0.0184373	0.0304475	0.158295	0.137254	0	0	0.196032	0.116431	0.200924	0.0689742	0.326354	0			0.104429	12	0.103536	0.0298884		0	0.0208178	0	0	0	0			0.00346963	6	0.00849881	0.00346963		0.203046	0.040676	0.199952	0.0462451	0	0.0402799	0.177304	0.056121		0.0954531	8	0.0830836	0.0293745
	0.0160562	0.0324623	0.152251	0.144228	0	0	0.203556	0.110095	0.199876	0.0775549	0.323384	0			0.104955	12	0.103223	0.0297979		0	0.0204776	0	0	0	0			0.00341293	6	0.00835994	0.00341293		0.198294	0.0386958	0.201437	0.0518142	0	0.0379038	0.183987	0.0513686		0.0954376	8	0.083785	0.0296225
	0.0111239	0.0385067	0.145474	0.145248	0	0	0.205933	0.108907	0.195333	0.0838252	0.33378	0			0.105677	12	0.104756	0.0302406		0	0.0186067	0	0	0	0			0.00310112	6	0.00759616	0.00310112		0.178493	0.0458243	0.214803	0.0588684	0	0.0497845	0.176562	0.0549328		0.0974084	8	0.0795777	0.028135
	0.00976323	0.0394225	0.135949	0.14916	0	0	0.207913	0.0966299	0.206864	0.103626	0.323755	0			0.10609	12	0.103674	0.0299282		0	0.0218382	0	0	0	0			0.00363971	6	0.00891542	0.00363971		0.167404	0.0446362	0.214803	0.0588684	0	0.039884	0.18176	0.0513686		0.0948404	8	0.0801165	0.0283255
	0.00636163	0.0416205	0.132286	0.154773	0	0	0.207121	0.106135	0.204768	0.0950458	0.320785	0			0.105741	12	0.103169	0.0297824		0	0.023539	0	2.26854e-05	0	0			0.00392695	6	0.00960792	0.00392242		0.151167	0.0402799	0.222971	0.0503291	0	0.0442403	0.174334	0.0577051		0.0926283	8	0.0790682	0.0279548
	0.00193956	0.0429026	0.126059	0.158344	0	0	0.212269	0.10257	0.204768	0.106266	0.314102	0			0.105768	12	0.102703	0.0296477		0	0.0269406	0	0.00288002	0	0			0.00497011	6	0.0108248	0.0044192		0.13691	0.0295873	0.228169	0.0492153	0	0.0347356	0.172849	0.0521606		0.0879533	8	0.0810826	0.028667
	0	0.0452837	0.122578	0.166848	0	0	0.212665	0.0994021	0.211407	0.104616	0.30482	0.0126288			0.106688	12	0.100971	0.0291479		0	0.0310225	0	0.00621358	0	0			0.00620602	6	0.012409	0.00506596		0.113544	0.0204788	0.239678	0.0451313	0	0.0307755	0.164681	0.0565169		0.0838508	8	0.0826419	0.0292183
	0	0.0487638	0.11397	0.173992	0	0	0.207913	0.0946497	0.219095	0.114517	0.303335	0.0330488			0.109107	12	0.0996337	0.0287618		0	0.0267705	0	0.00589609	0	0			0.00544444	6	0.0107105	0.00437254		0.103248	0.0133503	0.232995	0.0484727	0	0.0283992	0.16134	0.0497845		0.0796987	8	0.0810425	0.0286528
	0	0.0537092	0.115252	0.185897	0	0	0.203556	0.0986101	0.231674	0.111547	0.294054	0.0608942			0.112933	12	0.0977613	0.0282213		0	0.0272808	0	0.0103408	0	0			0.00627027	6	0.011093	0.00452871		0.0842387	0.00384568	0.240049	0.0432749	0	0.0169146	0.150573	0.0537449		0.0740801	8	0.083282	0.0294446
	0	0.054625	0.114336	0.19151	0	0	0.196428	0.100194	0.243904	0.122438	0.298138	0.0879971			0.117464	12	0.0985769	0.0284567		0	0.0296619	0	0.0117695	0	0			0.00690524	6	0.0121017	0.0049405		0.071566	0	0.240792	0.040676	0.000281604	0.00424179	0.142033	0.055329		0.069365	8	0.084107	0.0297363
	0	0.0582883	0.113787	0.197973	0	0	0.188508	0.100986	0.235518	0.129038	0.294425	0.127352			0.12049	12	0.0963341	0.0278093		0	0.0293217	0	0.0166905	0	0			0.00766871	6	0.0125338	0.00511691		0.0525567	0	0.240049	0.0477302	0	0	0.137949	0.0624573		0.0675929	8	0.0837042	0.0295939
	0	0.0597536	0.111405	0.210899	0	0	0.179795	0.0914816	0.249146	0.131018	0.288484	0.164479			0.123872	12	0.0984149	0.0284099		0	0.0315328	0	0.016373	0	0			0.0079843	6	0.0132657	0.00541571		0	0	0	0	0	0	0	0		0	8	0	0
	193.591	180.104	233.483	172.086	176.03	208.845	227.374	209.984	254.439	232.711	270.75	274.142			219.462					183.091	169.643	166.801	140.853	146.267	135.728			157.064					204.173	194.748	212.025	205.284	204.128	184.567	225.268	179.672		201.233

## Sheet: Figure 6C+S7C
Figure 6C+S7C (Linked to Figure 6B+S7B)
Etv4 signal intensity (in situ hybridization) in Fat1 mutants			values were sorted (from smaller to larger) for the esthetics of the graph
			Values used in the graph (6C+S7C ) (sorted to make a scattered plot)
			Non sorted values can be found in the table below, reported from values in tab [Figure 6C+S7C] (lines 49 to 81)
			WT (n=12)			Fat1-LacZ/LacZ (n=6)			Fat1-/- (n=8)
			(normalized Etv4-intensity(sample)/Etv4-intensity mean FloxFlox	column 1		(normalized Etv4-intensity(sample)/Etv4-intensity mean FloxFlox	column 2		(normalized Etv4-intensity(sample)/Etv4-intensity mean FloxFlox	column 3
			0.856353	1		0.70531	2		0.733655	3
			0.85743	1.1		0.723003	2.1		0.753643	3.1
			0.883327	0.9		0.760073	1.8		0.795216	2.9
			0.924484	1.2		0.856196	2.2		0.833514	3.2
			0.928436	0.8		0.870784	1.8		0.8337	2.8
			0.950229	1		0.939816	2		0.838236	3
			0.993712	1.2			2.2		0.865761	3.2
			1.01599	0.8			1.8		0.919839	2.8
			1.03895	1.3			2.3			3.1
			1.10555	0.7			1.7			3
			1.1194	1			2
			1.19848	1.2			2.2
												blue = WT (n=12)
												Red = Fat1-LacZ/LacZ (n=6)
		mean	0.989362	1		0.809197	2		0.821696	3		Orange = Fat1-/- (n=8)
		median	0.971971			0.808135			0.833607
		nb	12			6			8
		stdev	0.110008			0.0934861			0.0600176
		sem	0.0317567			0.0381655			0.0212194
	RAW VALUES REPORTED From tab [Figure 6B+S7B] (SUM for each picture, measured line 518 in [Figure 6B+S7B])
	For each embryo (spinal cord), left and right sides were considered independently														AVERAGE VALUES FOR EACH EMBRYO
	However, statistics were also made with average data for each independent embryo --> see right table
	Samples are normalized by dividing with the mean of the controls group from the same experiment
	Experiments are named and disinguished with boxes
			WT (n=12)			Fat1-LacZ/LacZ (n=6)			Fat1-/- (n=8)								WT (n=6)			Fat1-LacZ/LacZ (n=3)			Fat1-/- (n=4)
	mean WT same experiment	sample number (exp number; genotype; embryo-number (Left or right))	Sum of Etv4-intensity(sample) reported from tab [Figure 4B]	Sum of Etv4-intensity(sample)/Etv4-intensity mean WT same experiment	sample number (exp number; genotype; embryo-number (Left or right))	Sum of Etv4-intensity(sample) reported from tab [Figure 4B]	Sum of Etv4-intensity(sample)/Etv4-intensity mean WT same experiment	sample number (exp number; genotype; embryo-number (Left or right))	Sum of Etv4-intensity(sample) reported from tab [Figure 4B]	Sum of Etv4-intensity(sample)/Etv4-intensity mean WT same experiment					mean WT same experiment	sample number (exp number; genotype; embryo-number)	Sum of Etv4-intensity(sample) mean of Left and right for each sample	Sum of Etv4-intensity(sample)/Etv4-intensity mean WT same experiment	sample number (exp number; genotype; embryo-number)	Sum of Etv4-intensity(sample) mean of Left and right for each sample	Sum of Etv4-intensity(sample)/Etv4-intensity mean WT same experiment	sample number (exp number; genotype; embryo-number)	Sum of Etv4-intensity(sample) mean of Left and right for each sample	Sum of Etv4-intensity(sample)/Etv4-intensity mean WT same experiment
	194.816	ish38-01 Etv4 in Fat1-WT m2L	193.591	0.993712	ish38-03 Etv4 in Fat1ZZ m2L	183.091	0.939816								194.816	ish38-01 Etv4 in Fat1-WT m2	186.848	0.959098	ish38-03 Etv4 in Fat1ZZ m2L	176.367	0.9053
	194.816	ish38-01 Etv4 in Fat1-WT m2R	180.104	0.924484	ish38-03 Etv4 in Fat1ZZ m2R	169.643	0.870784								194.816
	194.816	ish38-01 Etv4 in Fat1-WT m1L	233.483	1.19848	ish38-03 Etv4 in Fat1ZZ m1L	166.801	0.856196								194.816	ish38-01 Etv4 in Fat1-WT m1	202.785	1.0409	ish38-03 Etv4 in Fat1ZZ m1L	153.827	0.789599
	194.816	ish38-01 Etv4 in Fat1-WT m1R	172.086	0.883327	ish38-03 Etv4 in Fat1ZZ m1R	140.853	0.723003								194.816
	192.438	ish38-04 Etv4 in Fat1-WT m1L	176.03	0.91474	ish38-05 Etv4 in Fat1ZZ m1L	146.267	0.760073								192.438	ish38-04 Etv4 in Fat1-WT m1	192.438	1	ish38-05 Etv4 in Fat1ZZ m1L	140.997	0.732692
	192.438	ish38-04 Etv4 in Fat1-WT m1R	208.845	1.08526	ish38-05 Etv4 in Fat1ZZ m1R	135.728	0.70531								192.438
	244.9	ish87-24 Etv4 in Fat1-WT AEA5L	227.374	0.928436				ish87-26 Etv4 in Fat1koko AEC4L	204.173	0.8337					244.9	ish87-24 Etv4 in Fat1-WT AEA5	218.679	0.892933				ish87-26 Etv4 in Fat1koko AEC4L	199.461	0.814458
	244.9	ish87-24 Etv4 in Fat1-WT AEA5R	209.984	0.85743				ish87-26 Etv4 in Fat1koko AEC4R	194.748	0.795216					244.9
	244.9	ish87-24 Etv4 in Fat1-WT AEA9L	254.439	1.03895				ish87-26 Etv4 in Fat1koko AED6L	212.025	0.865761					244.9	ish87-24 Etv4 in Fat1-WT AEA9	243.575	0.994589				ish87-26 Etv4 in Fat1koko AED6L	208.654	0.851998
	244.9	ish87-24 Etv4 in Fat1-WT AEA9R	232.711	0.950229				ish87-26 Etv4 in Fat1koko AED6R	205.284	0.838236					244.9
	244.9	ish87-25 Etv4 in Fat1-WT AEC11L	270.75	1.10555				ish87-27 Etv4 in Fat1koko AED10L	204.128	0.833514					244.9	ish87-25 Etv4 in Fat1-WT AEC11	272.446	1.11248				ish87-27 Etv4 in Fat1koko AED10L	194.347	0.793579
	244.9	ish87-25 Etv4 in Fat1-WT AEC11R	274.142	1.1194				ish87-27 Etv4 in Fat1koko AED10R	184.567	0.753643					244.9
	244.9							ish87-27 Etv4 in Fat1koko AED11L	225.268	0.919839					244.9							ish87-27 Etv4 in Fat1koko AED11L	202.47	0.826747
	244.9							ish87-27 Etv4 in Fat1koko AEDLR	179.672	0.733655					244.9
		mean	219.462	1		157.064	0.809197		201.233	0.821696						mean	219.462	1		157.064	0.809197		201.233	0.821696
		median	218.679	0.971971		156.534	0.808135		204.15	0.833607						median	210.732	0.997295		153.827	0.789599		200.965	0.820602
		nb	12	12		6	6		8	8						nb	6	6		3	3		4	4
		stdev	35.458	0.107925		18.7886	0.0934861		14.6983	0.0600176						stdev	33.0498	0.0741484		17.9056	0.087957		5.9766	0.0244043
		sem	10.2358	0.0311553		7.67043	0.0381655		5.19664	0.0212194						sem	13.4925	0.0302709		10.3378	0.050782		2.9883	0.0122021
				STATS (p-values calculated with STATEL addin)														STATS (p-values calculated with STATEL addin)
				WT vs Fat1-LacZ/LacZ		WT vs Fat1-/-												WT vs Fat1-LacZ/LacZ		WT vs Fat1-/-
		Mann-Whitney (STATEL)		0.01	*	0.01	*									Mann-Whitney (STATEL)		0.01	*	0.01	*
		t-test (STATEL)		0.002	**	0.002	**									t-test (STATEL)		NA		NA
		t-test (excel calc)		0.00357018	**	0.000374193	**									t-test (excel calc)		0.010774	**	0.00122369	**
			red indicates which test is applicable / was used in the figure (t-test when normal distribution and equal variance, mann-whitney otherwise)

## Sheet: Figure 6F
Figure 6F
Runx1 signal intensity (in situ hybridization)
	each column represents data points from 1 picture (along a band of 500 pixel width)
	Raw data express intensities between 0 and 255
	In the data below:		> background was subtratcted (background value defined in the controls of a same experiment as the minimal value in a window not including the midline)
			> a threshold of 0 was applied (to remove negative values)
			> the resulting value was divided by the mean maximum value of the control group of the same experiment
	Columns B to AE							columns AG to BF								Columns BH to CD							Columns CF to CT
	Figure 6F (Graph WT; n=18)							Figure 6F (Fat1-/- (n=14))								Figure 6F (Met-d/d (n=12))							Figure 6F (Etv4-/- (n=6))
	Runx1 signal intensity (in situ hybridization)
	ish46-01 Runx1 in WT m1L	ish46-01 Runx1 in WT m1R	ish46-01 Runx1 in WT m2L	ish46-01 Runx1 in WT m2R	ish48-01 Runx1 in WT m1L	ish48-01 Runx1 in WT m1R	ish48-01 Runx1 in WT m2L	ish48-01 Runx1 in WT m2R	ish48-01 Runx1 in WT m3L	ish48-01 Runx1 in WT m3R	ish55-01 Runx1 in WT m1L	ish55-01 Runx1 in WT m1R	ish55-01 Runx1 in WT m2R	ish55-01 Runx1 in WT m2L	ish87-13 Runx1 in WT AEC1L	ish87-13 Runx1 in WT AEC1R	ish87-14 Runx1 in WT AER6L	ish87-14 Runx1 in WT AER6R					MEAN WT	NB	STDEV	SEM		MAX MEAN WT	WT rescaled (by div with MAX of Mean WT)	SD renorm		ish48-03 Runx1 Fat1ZZ m1L	ish48-03 Runx1 Fat1ZZ m1R	ish48-03 Runx1 Fat1ZZ m2L	ish48-03 Runx1 Fat1ZZ m2R	ish55-03 Runx1 FatZZ m2L	ish55-03 Runx1 FatZZ m2R	ish55-03 Runx1 FatZZ m1R	ish55-03 Runx1 FatZZ m1L	ish87-15 Fat1koko AEB6L	ish87-15 Fat1koko AEB6R	ish87-15 Fat1koko AEC2L	ish87-15 Fat1koko AEC2R	ish87-16 Fat1koko AED5L	ish87-16 Fat1koko AED5R
	0	0	0	0	0	0	0	0	0	0	0.119303	0.0459152	0.0533099	0	0	0	0	0					0.0121404	18	0.0311829	0.00734987		0.776373	0.0156374	0.0401648		0.106556	0	0.0415191	0.0733825	0	0	0	0.0556981	0	0	0	0	0	0
	0	0	0	0	0	0	0	0	0	0	0.102547	0.0327966	0.0506257	0	0	0	0	0					0.0103316	18	0.0268252	0.00632277		0.776373	0.0133076	0.034552		0.0869003	0.00386218	0.0463468	0.0955904	0	0	0	0.0530139	0	0	0	0	0	0
	0	0	0	0	0	0	0	0	0	0	0.103217	0.0262372	0.0526388	0	0	0	0	0					0.0101163	18	0.0268667	0.00633254		0.776373	0.0130302	0.0346054		0.0672442	0	0.0840037	0.0695203	0	0	0	0.0382505	0	0	0	0	0	0
	0	0	0	0	0	0	0	0	0	0	0.094504	0.0310077	0.0486125	0.00120401	0	0	0	0					0.00974046	18	0.0249108	0.00587154		0.776373	0.0125461	0.0320862		0.0465536	0	0.0714514	0.074348	0	0	0	0.0375794	0	0	0	0	0	0
	0	0	0	0	0	0	0.0227596	0	0	0	0.0891421	0.0286226	0.0419019	0.00878294	0	0	0	0					0.0106227	18	0.0231177	0.0054489		0.776373	0.0136825	0.0297766		0.0186216	0	0.0762791	0.0695203	0	0	0	0.0483164	0	0	0	0	0	0
	0.000109545	0	0	0	0	0	0.0320705	0	0	0	0.0864611	0.0214669	0.0311649	0	0	0	0	0					0.00951516	18	0.0221046	0.00521011		0.776373	0.0122559	0.0284716		0.0434501	0	0.0965557	0.0753135	0	0	0	0.0483164	0	0	0	0	0	0
	0.00208051	0	0	0	0	0	0.0206906	0	0	0	0.075067	0.0184854	0.0398887	0	0	0	0	0					0.00867846	18	0.0197702	0.00465988		0.776373	0.0111782	0.0254648		0.0558645	0	0.125523	0.0733825	0	0	0	0.0369084	0	0	0	0	0	0
	0	0	0	0	0	0	0.0382777	0	0	0	0.0683646	0.00775197	0.043244	0	0	0	0	0					0.00875768	18	0.0198353	0.00467523		0.776373	0.0112802	0.0255487		0.035174	0	0.0840037	0.0560024	0	0	0	0.0261714	0	0	0	0	0	0
	0	0	0	0	0	0	0.0703479	0	0	0	0.0797587	0.00119259	0.0345202	0	0	0	0	0					0.0103233	18	0.024953	0.00588148		0.776373	0.0132968	0.0321405		0.035174	0	0.0444157	0.0637268	0	0	0	0.0268425	0	0	0	0	0	0
	0.00536559	0	0	0	0	0	0.0693134	0	0	0	0.0697051	0	0.0331781	0	0	0	0	0					0.00986457	18	0.0230615	0.00543565		0.776373	0.012706	0.0297041		0.00724169	0	0.05214	0.0637268	0	0	0	0.0342241	0	0	0	0	0	0
	0.00208051	0	0	0	0	0	0.0527611	0	0	0	0.0730563	0	0.0318359	0	0	0	0	0					0.0088741	18	0.0213118	0.00502325		0.776373	0.0114302	0.0274505		0.0237941	0	0.05214	0.0588991	0	0	0	0.0281846	0	0	0	0	0	0
	0.00536559	0	0	0	0	0	0.0651752	0	0	0	0.0938338	0	0.0425729	0	0	0	0	0					0.0114971	18	0.0271321	0.00639509		0.776373	0.0148087	0.0349472		0	0	0.0366911	0.0473123	0	0	0	0.0248293	0	0	0	0	0	0
	0.0027375	0	0	0	0	0	0.092073	0	0	0	0.105898	0.00119259	0.0425729	0.0132041	0	0	0	0					0.0143155	18	0.0325385	0.00766939		0.776373	0.0184389	0.0419109		0.00310349	0	0.0386222	0.0415191	0	0	0	0.0255003	0	0	0	0	0	0
	0.00339449	0	0	0	0	0	0.092073	0	0	0	0.119303	0.00178888	0.0378755	0.0138357	0	0	0	0					0.0149039	18	0.0346011	0.00815556		0.776373	0.0191969	0.0445677		0.00206899	0	0.0328289	0.0260701	0	0	0	0.0315399	0	0	0	0	0	0
	0	0	0	0	0	0	0.0744861	0	0	0	0.13874	0.00298147	0.0405597	0.0169936	0	0	0	0					0.0152089	18	0.0364418	0.00858942		0.776373	0.0195897	0.0469386		0.00206899	0	0.0492434	0	0	0	0	0.0161055	0	0	0	0	0	0
	0	0	0	0	0.0155179	0	0.0506918	0	0	0	0.142761	0.0101371	0.0593495	0.0296253	0	0	0	0					0.0171157	18	0.0363164	0.00855986		0.776373	0.0220458	0.046777		0	0	0.0463468	0	0	0	0	0.0127502	0	0	0	0	0	0
	0	0	0	0	0.0186216	0	0.0506918	0	0	0	0.136059	0.0214669	0.0781392	0.0384676	0	0	0	0					0.0190803	18	0.0367197	0.00865492		0.776373	0.0245763	0.0472965		0.0051727	0	0.0415191	0	0	0	0	0.0120791	0	0	0	0	0	0
	0	0	0	0	0	0	0.0527611	0	0	0	0.119973	0.0286226	0.0808234	0.0428888	0	0	0	0					0.0180594	18	0.034724	0.00818453		0.776373	0.0232612	0.0447259		0.0217251	0	0.0588991	0	0	0	0	0.011408	0	0	0	0	0	0
	0	0	0	0	0.0010345	0	0.0486228	0	0	0	0.119303	0.0339892	0.0667311	0.033415	0	0	0	0					0.0168386	18	0.0327375	0.00771629		0.776373	0.0216889	0.0421672		0.0393119	0	0.0646923	0	0	0	0	0.00268425	0	0	0	0	0	0
	0	0	0	0	0	0	0.0362085	0	0	0	0.122654	0.0339892	0.0660601	0.0176252	0	0	0	0					0.0153632	18	0.0324821	0.0076561		0.776373	0.0197884	0.0418382		0.0248286	0	0.0666234	0.000965544	0	0	0	0	0	0	0	0	0	0
	0.0125926	0	0	0	0	0	0.0144834	0	0	0	0.123324	0.0357781	0.0714286	0.0132041	0	0	0	0					0.0150451	18	0.0325932	0.00768228		0.776373	0.0193787	0.0419813		0.0165524	0	0.0656579	0.0183456	0	0	0	0.00335531	0	0	0	0	0	0
	0.0165347	0	0	0	0	0	0.0527611	0	0	0	0.115282	0.0387597	0.0754549	0.0125726	0	0	0	0					0.017298	18	0.0328229	0.00773642		0.776373	0.0222806	0.0422772		0.0341395	0	0.0656579	0.0308979	0	0	0	0.00268425	0	0	0	0	0	0
	0.00405162	0	0	0	0	0	0.0827623	0	0	0	0.113271	0.0339892	0.0694154	0.033415	0	0	0	0					0.0187169	18	0.0347096	0.00818112		0.776373	0.0241081	0.0447073		0.0217251	0	0.0627613	0.0415191	0	0	0	0	0	0	0	0	0	0
	0	0	0	0	0	0	0.0827623	0	0	0	0.11193	0.0369707	0.0499546	0.0719417	0	0	0	0					0.0196422	18	0.0355389	0.00837659		0.776373	0.0253	0.0457755		0.0196561	0	0.0511745	0.03476	0	0	0.0697904	0	0	0	0	0	0	0
	0.00733656	0	0	0	0	0	0.0600027	0	0	0	0.128016	0.0220632	0.0425729	0.077626	0	0	0	0					0.0187565	18	0.0360023	0.00848582		0.776373	0.0241592	0.0463724		0.0320703	0	0.0289668	0	0	0	0.0624087	0	0	0	0	0	0	0
	0.00536559	0	0	0	0	0	0.0672444	0	0	0	0.130697	0.00238518	0.0506257	0.0630994	0	0	0	0					0.0177454	18	0.0363919	0.00857766		0.776373	0.0228568	0.0468743		0.0486228	0	0.0183456	0	0	0	0.0597245	0	0	0	0	0	0	0
	0	0	0	0	0	0	0.0527611	0	0	0	0.133378	0.00834827	0.0600205	0.0580468	0	0	0	0					0.0173641	18	0.036127	0.00851522		0.776373	0.0223657	0.0465331		0.056899	0	0.0357256	0.024139	0	0.0056842	0.0597245	0	0	0	0	0	0	0
	0	0	0	0	0	0	0.0600027	0	0	0	0.136729	0.0137149	0.0707575	0.0713101	0	0	0	0					0.0195841	18	0.0388598	0.00915933		0.776373	0.0252252	0.0500529		0.0444846	0	0.0463468	0.0357258	0	0.0126317	0.0583823	0	0	0	0	0	0	0
	0	0	0	0	0	0	0.05483	0	0	0	0.134048	0.00655923	0.0741128	0.0624679	0	0	0	0					0.0184455	18	0.037799	0.00890931		0.776373	0.0237585	0.0486867		0.0465536	0	0.0453812	0.0154489	0	0.0195791	0.0577113	0	0	0	0	0	0	0
	0	0	0	0	0	0	0.0486228	0	0	0	0.135389	0	0.0700864	0.0428888	0	0	0	0					0.0164993	18	0.0364173	0.00858365		0.776373	0.0212517	0.046907		0.0672442	0	0.0337945	0.0492434	0	0.0252634	0.0583823	0	0	0	0	0	0	0
	0	0	0	0	0.0227596	0	0.0537955	0	0	0	0.126005	0	0.0378755	0.0353097	0	0	0	0					0.0153192	18	0.0323096	0.00761544		0.776373	0.0197318	0.041616		0.0175869	0	0.0405535	0.0482779	0	0.0404215	0.0516717	0	0	0	0	0	0	0
	0.0027375	0	0	0	0.0186216	0	0.0175871	0	0	0	0.121314	0	0.0190858	0.0346781	0	0	0	0					0.0118902	18	0.0291069	0.00686057		0.776373	0.0153151	0.0374909		0	0	0.03476	0.039588	0	0.041053	0.0530139	0	0	0	0	0	0	0
	0.00405162	0	0	0	0.0051727	0	0	0	0	0	0.126005	0.00178888	0.0231121	0.0555205	0	0	0	0					0.0119806	18	0.0315826	0.00744408		0.776373	0.0154315	0.0406796		0.0113799	0	0.0280012	0.03476	0	0.0221055	0.0510007	0	0	0	0	0	0	0
	0	0	0	0.00602258	0.0206906	0	0.0165526	0	0	0	0.132708	0.00298147	0.0298228	0.0706785	0	0	0	0					0.0155253	18	0.034218	0.00806526		0.776373	0.0199973	0.0440742		0.0320703	0	0.0270357	0.0424846	0	0.00884209	0.0449611	0	0	0	0	0	0	0
	0	0	0	0.00724898	0.0175869	0	0.0134489	0	0	0	0.146113	0.00834827	0.0137173	0.0694154	0	0	0	0					0.0153266	18	0.0365736	0.00862048		0.776373	0.0197412	0.0471083		0.0775896	0	0.0086899	0.0154489	0	0.00378947	0.0348952	0	0	0	0	0	0	0
	0	0	0	0.00970177	0	0	0.0217251	0	0	0	0.141421	0.00775197	0.0204279	0.0675206	0	0	0	0					0.0149193	18	0.0356419	0.00840087		0.776373	0.0192167	0.0459082		0.0755204	0	0.01738	0.00482772	0	0	0.032882	0	0	0	0	0	0	0
	0	0	0	0.00295659	0.0010345	0	0.037243	0	0	0	0.128686	0.00477035	0.0419019	0.0713101	0	0	0	0					0.0159946	18	0.0344843	0.00812802		0.776373	0.0206017	0.0444171		0.0682787	0	0.0231733	0.00386218	0	0	0.0395926	0	0	0	0	0	0	0
	0	0	0	0.00295659	0.0051727	0	0.033105	0	0	0	0.121314	0.0256409	0.0425729	0.0536258	0	0	0	0					0.0157993	18	0.0313434	0.00738771		0.776373	0.0203502	0.0403716		0.0734514	0	0.0289668	0.00193109	0	0	0.0469743	0	0	0	0	0	0	0
	0	0	0	0	0.0144834	0	0.056899	0	0	0	0.116622	0.0363744	0.0291517	0.0428888	0	0	0	0					0.0164677	18	0.0308497	0.00727134		0.776373	0.0212111	0.0397357		0.0765551	0	0.0376567	0.01738	0	0	0.0416058	0	0	0	0	0	0	0
	0.00602258	0	0	0.00970177	0.0268978	0	0.0724169	0	0	0	0.132038	0.0345855	0.0237832	0.0454151	0	0	0	0					0.0194922	18	0.0347404	0.0081884		0.776373	0.0251068	0.0447471		0.105522	0	0.0386222	0.0280012	0	0.000631578	0.043619	0	0	0	0	0	0	0
	0.0027375	0	0	0.00724898	0.0382774	0	0.0806931	0	0	0	0.150134	0.0369707	0.0257964	0.0365728	0	0	0	0					0.0210239	18	0.0391006	0.0092161		0.776373	0.0270797	0.0503632		0.108625	0	0.0299323	0.0521403	0	0.00631578	0.0429479	0	0	0	0	0	0	0
	0.00405162	0	0	0.00356979	0.0103452	0	0.0744861	0	0	0	0.160858	0.0280263	0.032507	0.0372044	0	0	0	0					0.0195027	18	0.0405402	0.00955541		0.776373	0.0251203	0.0522174		0.0796586	0	0.0531056	0.0637268	0	0.00757893	0.0348952	0	0	0	0	0	0	0
	0.00536559	0	0	0	0.0062072	0	0.0837968	0	0	0	0.146783	0.0131186	0.0412308	0.0296253	0	0	0	0					0.0181182	18	0.0387111	0.00912429		0.776373	0.023337	0.0498615		0.0765551	0	0.0772446	0.056968	0	0.00126316	0.0335531	0	0	0	0	0	0	0
	0.00799355	0	0	0	0	0	0.105522	0	0	0	0.137399	0.0238521	0.0412308	0.0390992	0	0	0	0					0.0197276	18	0.0397565	0.00937069		0.776373	0.02541	0.051208		0.0620717	0	0.074348	0.0482779	0	0	0.0288556	0	0	0	0	0	0	0
	0.0132497	0	0	0	0	0	0.0848313	0	0	0	0.13941	0.0244484	0.0492835	0.0580468	0	0	0	0					0.020515	18	0.0388266	0.00915151		0.776373	0.0264242	0.0500102		0.0641407	0	0.0685547	0.0560024	0.00378947	0	0.0268425	0	0	0	0	0	0	0
	0.0119356	0	0	0	0	0	0.0744861	0	0	0	0.135389	0.0125223	0.0526388	0.0618363	0	0	0	0					0.0193782	18	0.0375835	0.00885852		0.776373	0.0249599	0.0484091		0.056899	0	0.0579335	0.0656581	0.00884209	0	0.0234872	0	0	0	0	0	0	0
	0.00733656	0	0	0	0	0	0.0724169	0	0	0	0.133378	0.00954086	0.0419019	0.063731	0	0	0	0					0.0182392	18	0.0367889	0.00867122		0.776373	0.0234928	0.0473856		0.0279323	0	0.0337945	0.0685547	0.0056842	0	0.0181187	0.00536849	0	0	0	0	0	0
	0.00733656	0	0	0	0	0	0.0403467	0	0	0	0.126005	0.0149075	0.0331781	0.0580468	0	0	0	0					0.0155456	18	0.0324504	0.00764863		0.776373	0.0200234	0.0417974		0	0	0.039588	0.0531058	0.000631578	0	0.0147634	0.00671061	0	0	0	0	0	0
	0.00470861	0	0	0	0	0	0.0631062	0	0	0	0.116622	0.00775197	0.0271385	0.063731	0	0	0	0					0.0157255	18	0.0325507	0.00767226		0.776373	0.020255	0.0419266		0.0258633	0	0.0308979	0.0328289	0.00821051	0	0.0194608	0.00671061	0	0	0	0	0	0
	0.00536559	0	0	0	0	0	0.0506918	0	0	0	0.112601	0.0137149	0.032507	0.0656259	0	0	0	0					0.0155837	18	0.0311142	0.00733369		0.776373	0.0200724	0.0400764		0.0672442	0	0.0415191	0.0386224	0.00442104	0	0.0234872	0.00603955	0	0	0	0	0	0
	0.00996465	0	0	0	0	0	0.0434501	0	0	0	0.0924933	0.019678	0.0257964	0.070047	0	0	0	0					0.0145239	18	0.0273372	0.00644345		0.776373	0.0187073	0.0352115		0.0869003	0.00772457	0.0550369	0.0115868	0.00189473	0	0.0208029	0	0	0	0	0	0	0
	0.000109545	0	0	0	0.00931068	0	0.0537955	0	0	0	0.0837802	0.0339892	0.0345202	0.0750997	0	0	0	0					0.0161447	18	0.0279652	0.00659147		0.776373	0.0207951	0.0360204		0.10966	0	0.0434501	0.00579326	0	0	0.0127502	0.00201318	0	0	0	0	0	0
	0	0	0	0	0.0237941	0	0.05483	0	0	0	0.0757373	0.0483006	0.0372044	0.0814155	0	0	0	0					0.017849	18	0.0286148	0.00674456		0.776373	0.0229902	0.036857		0.0900038	0	0.0695203	0.0328289	0.00821051	0.00189473	0.0127502	0.00469743	0	0	0	0	0	0
	0	0	0	0.000503654	0.00310349	0	0.0393122	0	0	0	0.0743968	0.0471078	0.0291517	0.0864683	0	0	0	0					0.015558	18	0.0279485	0.00658753		0.776373	0.0200393	0.0359988		0.0662097	0	0.0907625	0.0646926	0.0157896	0	0.0208029	0.00134212	0	0	0	0	0	0
	0.00405162	0	0	0.0274848	0	0	0.0248288	0	0	0	0.0596515	0.0369707	0.0204279	0.0845734	0	0	0	0					0.0143327	18	0.0244777	0.00576946		0.776373	0.0184611	0.0315283		0.0796586	0	0.0762791	0.0666237	0.0164212	0	0.0181187	0	0	0	0	0	0	0
	0	0	0	0.0330037	0.0268978	0	0.0341395	0	0	0	0.0274799	0.0423375	0.021099	0.0662575	0	0	0	0					0.0139564	18	0.0200807	0.00473308		0.776373	0.0179764	0.0258648		0.0724169	0	0.102349	0.091728	0.0221055	0	0.00939486	0.00268425	0	0	0	0	0	0
	0	0	0	0.0317773	0.037243	0	0.0662097	0	0	0	0.0281501	0.0530709	0.0365334	0.0542573	0	0	0	0					0.017069	18	0.0235444	0.00554947		0.776373	0.0219856	0.0303261		0.0817276	0	0.0772446	0.0926936	0.0221055	0	0.0167765	0.00469743	0	0	0	0	0	0
	0	0	0	0.0231924	0.0506918	0	0.106556	0	0	0	0.0395442	0.0387597	0.0331781	0.048573	0	0	0	0					0.0189164	18	0.0292525	0.00689488		0.776373	0.0243651	0.0376784		0.0889693	0	0.0685547	0.110074	0.0246319	0	0.0174476	0	0	0	0	0	0	0
	0	0	0	0.0336169	0.0662097	0	0.107591	0	0	0	0.0328418	0.0256409	0.0190858	0.0340465	0	0	0	0					0.017724	18	0.0294004	0.00692975		0.776373	0.0228293	0.037869		0.0641407	0	0.0656579	0.0946249	0.0322109	0	0.00671061	0.00268425	0	0	0	0	0	0
	0	0	0	0.0477208	0.0465536	0	0.113798	0	0	0	0.0455764	0.0369707	0.0164015	0.0416255	0	0	0	0					0.0193693	18	0.0307621	0.0072507		0.776373	0.0249484	0.0396228		0.0755204	0	0.0791757	0.113936	0.0277897	0	0	0.00268425	0	0	0	0	0	0
	0	0	0	0.0618245	0.0362085	0	0.118971	0	0	0	0.0623324	0.0381634	0.0137173	0.0365728	0	0	0	0					0.0204328	18	0.0331129	0.00780479		0.776373	0.0263182	0.0426508		0.0600025	0	0.0975215	0.112005	0.0221055	0	0.00268425	0.00536849	0	0	0	0	0	0
	0	0	0	0.0655037	0.0320703	0	0.137592	0	0	0	0.0522788	0.0411449	0.02177	0.0346781	0	0	0	0					0.021391	18	0.0360694	0.00850163		0.776373	0.0275525	0.0464588		0.0672442	0	0.0772446	0.11297	0.0240003	0	0.00536849	0.0087238	0	0	0	0	0	0
	0.000109545	0	0	0.054466	0.00310349	0	0.115867	0	0	0	0.0321716	0.0506857	0.0231121	0.0201515	0	0	0	0					0.0166482	18	0.0306371	0.00722124		0.776373	0.0214435	0.0394619		0.0620717	0	0.0666234	0.074348	0.0145264	0	0.00268425	0.00805274	0	0	0	0	0	0
	0	0	0	0.0379093	0.0124144	0	0.124143	0	0	0	0.0227882	0.0614192	0	0.00941452	0	0	0	0					0.0148938	18	0.0319836	0.00753861		0.776373	0.0191839	0.0411962		0.0641407	0	0.0560024	0.0753135	0.0290529	0	0.0174476	0.0167765	0	0	0	0	0	0
	0	0	0	0.0188999	0.0051727	0	0.0889695	0	0	0	0.00938338	0.0685749	0	0.0106778	0	0	0	0					0.0112043	18	0.025373	0.00598048		0.776373	0.0144317	0.0326815		0.0734514	0	0.0337945	0.0859348	0.0328425	0	0.0100659	0.0248293	0	0	0	0	0	0
	0	0	0	0	0	0	0.0827623	0	0	0	0.0234584	0.0638044	0	0.011941	0	0	0	0					0.0101092	18	0.0239779	0.00565164		0.776373	0.0130211	0.0308845		0.0744859	0	0.0357256	0.101384	0.0265266	0	0.0087238	0.0348952	0	0	0	0	0	0
	0	0	0	0	0	0	0.0682789	0	0	0	0.0469169	0.0644007	0.00298029	0.00941452	0	0	0	0					0.0106662	18	0.023086	0.00544141		0.776373	0.0137385	0.0297357		0.0889693	0	0.01738	0.11297	0.0315794	0	0.00939486	0.0409347	0	0	0	0	0	0
	0	0	0	0	0.0103452	0	0.0703479	0	0	0	0.0368633	0.0626118	0.0130462	0.0233096	0	0	0	0					0.0120291	18	0.0222868	0.00525305		0.776373	0.015494	0.0287063		0.126212	0	0.0251046	0.128419	0.0233687	0	0.0120791	0.0402637	0	0	0	0	0	0
	0	0	0	0	0.0103452	0	0.0734514	0	0	0	0.0569705	0.0566487	0.0264674	0.016362	0	0	0	0					0.013347	18	0.0239098	0.0056356		0.776373	0.0171914	0.0307968		0.157248	0	0.0753135	0.138075	0.0164212	0	0.0154344	0.0342241	0	0	0	0	0	0
	0	0	0	0	0.0248286	0	0.0775896	0	0	0	0.0784182	0.0524746	0.0345202	0.00815136	0	0	0	0					0.0153324	18	0.0271881	0.00640829		0.776373	0.0197487	0.0350193		0.117936	0	0.091728	0.136144	0.0176843	0	0.00738168	0.0476454	0	0	0	0	0	0
	0.00208051	0	0	0	0.0289668	0	0.0827623	0	0	0	0.0817694	0.0483006	0.0331781	0.0220464	0	0	0	0					0.0166169	18	0.0280009	0.00659987		0.776373	0.0214032	0.0360663		0.106556	0	0.0897969	0.100418	0.021474	0	0.00939486	0.0523428	0	0	0	0	0	0
	0.000109545	0	0	0	0.0744859	0	0.094142	0	0	0	0.077748	0.0471078	0.0479414	0.0245727	0	0	0	0					0.0203393	18	0.0326574	0.00769742		0.776373	0.0261978	0.0420641		0.0651752	0	0.13035	0.0637268	0.010737	0	0.0161055	0.0503296	0	0	0	0	0	0
	0.0027375	0	0	0	0.0786241	0	0.0951765	0	0	0	0.0596515	0.0387597	0.0580073	0.037836	0	0	0	0					0.0205996	18	0.0320539	0.00755517		0.776373	0.0265331	0.0412867		0.0175869	0	0.144834	0.0666237	0	0	0.0161055	0.0483164	0	0	0	0	0	0
	0.00667957	0	0	0.00540938	0.0817276	0	0.0806931	0	0	0	0.0529491	0.0411449	0.0512967	0.0498361	0	0	0	0					0.0205409	18	0.0299818	0.00706678		0.776373	0.0264575	0.0386178		0.037243	0	0.118764	0.0521403	0	0	0.0174476	0.0389216	0	0	0	0	0	0
	0.0106216	0	0	0.0176735	0.0848313	0	0.104487	0	0	0	0.058311	0.0465115	0.0499546	0.0498361	0	0	0	0					0.0234571	18	0.033587	0.00791654		0.776373	0.0302137	0.0432615		0.0972455	0	0.13035	0.024139	0.00126316	0	0.00939486	0.043619	0	0	0	0	0	0
	0.00339449	0	0	0.0274848	0.0879348	0	0.120005	0	0	0	0.0790885	0.0339892	0.0519678	0.0586784	0	0	0	0					0.0256968	18	0.0380162	0.0089605		0.776373	0.0330986	0.0489664		0.105522	0	0.13035	0	0	0	0.0127502	0.0469743	0	0	0	0	0	0
	0.00208051	0	0	0.00970177	0.0755204	0	0.113798	0	0	0	0.0878016	0.0238521	0.0365334	0.0586784	0	0	0	0					0.0226648	18	0.0364298	0.00858658		0.776373	0.0291932	0.0469231		0.0341395	0	0.148696	0	0	0	0.0167765	0.0483164	0	0	0	0	0	0
	0.000109545	0	0	0.0152207	0.0982802	0	0.0910385	0	0	0	0.0951743	0.0274298	0.0412308	0.0428888	0	0	0	0					0.022854	18	0.0360776	0.00850358		0.776373	0.0294369	0.0464695		0	0	0.177663	0	0	0	0.0120791	0.0429479	0	0	0	0	0	0
	0	0	0	0.0158339	0.105522	0	0.112764	0	0	0	0.0891421	0.0113297	0.0445861	0.0315201	0	0	0	0					0.0228165	18	0.0389469	0.00917987		0.776373	0.0293886	0.0501652		0	0	0.192146	0.000965544	0	0	0.00536849	0.0389216	0	0	0	0	0	0
	0	0	0	0.0170603	0.112764	0	0.129316	0	0	0	0.0844504	0	0.021099	0.0277306	0	0	0	0					0.0218011	18	0.0416711	0.00982197		0.776373	0.0280807	0.053674		0	0	0.193112	0.0164145	0	0	0	0.0503296	0	0	0	0	0	0
	0	0	0	0.00786218	0.123109	0	0.180008	0	0	0	0.0878016	0	0.0117041	0.0195199	0	0	0	0					0.0238891	18	0.0517773	0.012204		0.776373	0.0307702	0.0666913		0.00310349	0	0.183456	0.0202766	0	0	0.00671061	0.0510007	0	0	0	0	0	0
	0	0	0	0.010315	0.115867	0	0.171732	0	0	0	0.0958445	0	0.0117041	0.0258359	0	0	0	0					0.023961	18	0.0501056	0.01181		0.776373	0.0308628	0.064538		0.0600025	0	0.176697	0.00482772	0	0	0.0147634	0.0476454	0	0	0	0	0	0
	0	0	0	0.0274848	0.131385	0	0.167593	0	0	0	0.097185	0.00238518	0.0231121	0.0409939	0	0	0	0					0.02723	18	0.0511191	0.0120489		0.776373	0.0350733	0.0658435		0.0848313	0	0.164145	0.00289663	0	0	0.0140923	0.0530139	0	0	0	0	0	0
	0	0	0	0.0287112	0.133454	0	0.156214	0	0	0	0.094504	0.00357776	0.0385465	0.0492046	0	0	0	0					0.0280118	18	0.0495651	0.0116826		0.776373	0.0360803	0.0638419		0.0910385	0	0.138075	0.0289668	0	0	0	0.0603955	0	0	0	0	0	0
	0	0	0	0.0317773	0.144834	0	0.176904	0	0	0	0.103887	0	0.0506257	0.0473098	0	0	0	0					0.0308521	18	0.0551693	0.0130035		0.776373	0.0397388	0.0710604		0.102418	0	0.125523	0.0202766	0	0	0	0.0644219	0	0	0	0	0	0
	0	0	0	0.0195131	0.140696	0	0.182077	0	0	0	0.100536	0.00178888	0.0425729	0.05931	0	0	0	0					0.0303607	18	0.0554006	0.013058		0.776373	0.0391059	0.0713582		0.140696	0	0.0955902	0.0280012	0	0	0	0.0570402	0	0	0	0	0	0
	0	0	0	0.0158339	0.143799	0	0.173801	0	0	0	0.0965147	0	0.0304938	0.0624679	0	0.00961199	0	0					0.0295846	18	0.0540266	0.0127342		0.776373	0.0381061	0.0695884		0.174835	0	0.0888314	0.0202766	0	0	0	0.0610666	0	0	0	0	0	0
	0	0	0	0.0158339	0.156214	0	0.168628	0	0	0	0.0985255	0.00119259	0.0257964	0.0580468	0	0.00611253	0	0					0.0294639	18	0.054903	0.0129407		0.776373	0.0379507	0.0707172		0.165524	0	0.0598646	0.00675903	0	0	0	0.065093	0	0	0	0	0	0
	0	0	0	0.0127679	0.135523	0	0.16449	0	0	0	0.0985255	0.00655923	0.0358623	0.0668891	0	0.00261306	0	0					0.0290683	18	0.0519584	0.0122467		0.776373	0.0374412	0.0669245		0.135523	0	0.0579335	0	0	0	0	0.0677772	0	0	0	0	0	0
	0	0	0	0.0139943	0.117936	0	0.150007	0	0	0	0.080429	0.0113297	0.043915	0.0624679	0	0.000280088	0	0					0.0266866	18	0.0461555	0.010879		0.776373	0.0343734	0.0594502		0.134489	0	0.0444157	0	0	0	0	0.065093	0	0	0	0	0	0
	0	0	0	0.0287112	0.0879348	0	0.159317	0	0	0	0.0683646	0.0292189	0.0613626	0.0599415	0	0	0	0					0.0274917	18	0.0442056	0.0104194		0.776373	0.0354105	0.0569387		0.148972	0.00482794	0.0753135	0	0	0	0	0.0711325	0	0	0	0	0	0
	0	0	0	0.0299378	0.0475884	0	0.184146	0	0	0	0.0703753	0.0477041	0.0613626	0.0687838	0	0	0	0					0.0283277	18	0.047497	0.0111952		0.776373	0.0364872	0.0611781		0.156214	0.0917282	0.0859348	0.00579326	0	0	0	0.0832116	0	0	0	0	0	0
	0	0	0	0.0274848	0.00931068	0	0.172766	0	0	0	0.0824397	0.0453189	0.0519678	0.088363	0	0	0	0					0.0265362	18	0.0468878	0.0110516		0.776373	0.0341797	0.0603935		0.142765	0.0733825	0.0714514	0.0482779	0	0	0	0.0865669	0	0	0	0	0	0
	0	0	0	0.0164471	0.0041382	0	0.136558	0	0.00362085	0	0.0884718	0.0459152	0.0472703	0.0965737	0	0	0	0					0.0243886	18	0.0418251	0.00985826		0.776373	0.0314135	0.0538724		0.120005	0.0299323	0.0492434	0.0473123	0	0	0	0.123475	0	0	0	0	0	0
	0	0	0	0.00479619	0.0144834	0	0.145868	0.00633648	0.000905211	0	0.0831099	0.0381634	0.0580073	0.0984684	0	0	0	0					0.0250077	18	0.0431952	0.0101812		0.776373	0.0322109	0.0556371		0.110694	0.0106212	0.0444157	0.0550369	0	0	0	0.128173	0	0	0	0	0	0
	0	0	0	0.010315	0.0186216	0	0.128281	0	0.000905211	0	0.0784182	0.0220632	0.0700864	0.095942	0	0	0	0					0.0235907	18	0.0403265	0.00950505		0.776373	0.0303858	0.0519422		0.101384	0	0.050209	0.0357258	0.00442104	0	0	0.152331	0	0	0	0	0	0
	0	0	0	0.00970177	0.035174	0	0.106556	0.00362085	0.00995733	0	0.097185	0.0202743	0.0808234	0.088363	0	0	0	0					0.025092	18	0.0388521	0.00915754		0.776373	0.0323195	0.0500431		0.104487	0	0.0260701	0.0328289	0.0113686	0.0113686	0	0.154344	0	0	0	0	0	0
	0.0027375	0	0	0	0.058968	0	0.117936	0	0.0217251	0	0.102547	0.0262372	0.0680733	0.0649943	0	0	0	0					0.0257344	18	0.0391134	0.00921911		0.776373	0.0331469	0.0503796		0.10966	0	0.0666234	0.0280012	0.0176843	0.0341057	0.00134212	0.133541	0	0	0	0	0	0
	0.00865068	0	0	0.00173019	0.0382774	0	0.133454	0	0.034398	0	0.0851206	0.0220632	0.0526388	0.0555205	0	0	0	0					0.0239919	18	0.0373859	0.00881193		0.776373	0.0309025	0.0481545		0.0848313	0	0.0772446	0.0193111	0.0157896	0.0442111	0.00201318	0.110725	0	0	0	0	0	0
	0.00536559	0	0	0	0.0444846	0	0.138627	0	0.0425449	0	0.0837802	0.0161001	0.0419019	0.0643628	0	0	0	0					0.024287	18	0.0388014	0.00914557		0.776373	0.0312827	0.0499777		0.115867	0	0.0820724	0.0280012	0.0176843	0.0429479	0	0.102672	0	0	0	0	0	0
	0.00208051	0	0	0.00724898	0.0444846	0.0062072	0.123109	0	0.0461658	0	0.101206	0.00119259	0.0231121	0.0738364	0	0	0	0					0.0238135	18	0.0386416	0.00910792		0.776373	0.0306728	0.049772		0.117936	0	0.0955902	0.0540714	0.0265266	0.0322109	0	0.0973039	0	0	0	0	0	0
	0	0	0	0.00663578	0.0475884	0.0144834	0.0744861	0	0.0832795	0	0.117962	0.00954086	0.0311649	0.074468	0	0	0	0					0.0255338	18	0.0374083	0.00881721		0.776373	0.0328886	0.0481834		0.127247	0	0.0560024	0.0502092	0.0423164	0.0240003	0	0.087238	0	0	0	0	0	0
	0.00930767	0	0	0.00847538	0.0403467	0.0124144	0.0579335	0	0.0796586	0	0.124665	0.0226595	0.0613626	0.0687838	0	0	0	0					0.0269782	18	0.0368565	0.00868716		0.776373	0.034749	0.0474726		0.14173	0	0.0560024	0.0637268	0.0448427	0.0240003	0	0.097975	0	0	0	0	0	0
	0.0132497	0	0	0.00234339	0.0455191	0.0134489	0.0993147	0	0.0606492	0	0.112601	0.0423375	0.065389	0.0668891	0	0	0	0					0.0289856	18	0.0376312	0.00886977		0.776373	0.0373347	0.0484706		0.150007	0	0.0666234	0.0646926	0.0378951	0.0195791	0.00603955	0.0999882	0	0	0	0	0	0
	0.00602258	0	0	0.0158339	0.0196561	0.0051727	0.102418	0	0.0271563	0	0.105898	0.0620155	0.0694154	0.0662575	0	0	0	0					0.0266581	18	0.0371041	0.00874552		0.776373	0.0343368	0.0477916		0.16449	0	0.101384	0.0405535	0.0341057	0.00947383	0.0208029	0.0825406	0	0	0	0	0	0
	0.00142352	0	0	0.0164471	0.0382774	0.0155179	0.12104	0	0	0	0.119973	0.0477041	0.0613626	0.0769945	0	0	0	0					0.0277078	18	0.0414253	0.00976403		0.776373	0.0356888	0.0533574		0.146903	0	0.0859348	0.0463468	0.0252634	0.010737	0.0100659	0.0919354	0	0	0	0	0	0
	0.0125926	0	0	0.0115415	0.0475884	0	0.10966	0	0	0	0.121984	0.0387597	0.0419019	0.0612047	0	0	0	0					0.0247351	18	0.0386941	0.00912029		0.776373	0.0318599	0.0498396		0.101384	0	0.0926936	0.0608302	0.0195791	0.0202108	0.00469743	0.104015	0	0	0	0	0	0
	0.00208051	0	0	0.00173019	0.0362085	0	0.103453	0	0	0	0.114611	0.0339892	0.0385465	0.0517309	0	0	0	0					0.0212417	18	0.0362605	0.00854669		0.776373	0.0273601	0.0467051		0.10966	0	0.103315	0.0598646	0.00947383	0.0176843	0.0161055	0.102001	0	0	0	0	0	0
	0.00405162	0	0	0	0.0279323	0	0.0931075	0	0	0	0.10992	0.0357781	0.0405597	0.0624679	0	0	0	0					0.0207676	18	0.0348206	0.0082073		0.776373	0.0267495	0.0448504		0.0951765	0.01738	0.10428	0.0830381	0.0113686	0.0183159	0.011408	0.103343	0	0	0	0	0	0
	0.0152207	0	0	0	0.0434501	0	0.0858658	0.0117677	0	0	0.115282	0.0405486	0.053981	0.0694154	0	0	0	0					0.0241962	18	0.0357765	0.0084326		0.776373	0.0311656	0.0460816		0.132419	0.0328289	0.100418	0.0733825	0.0138949	0.0227371	0.00671061	0.103343	0	0	0	0	0	0
	0.00930767	0	0	0.00724898	0.0641407	0	0.0827623	0	0	0	0.118633	0.0304114	0.0620337	0.063731	0	0	0	0					0.0243483	18	0.0370533	0.00873355		0.776373	0.0313615	0.0477262		0.139661	0.0337947	0.11297	0.0386224	0.00442104	0.025895	0.0134212	0.112738	0	0	0	0	0	0
	0	0	0	0.0109283	0.0775896	0	0.102418	0	0	0	0.100536	0.0131186	0.0687443	0.0662575	0	0	0	0					0.0244218	18	0.0385692	0.00909084		0.776373	0.0314563	0.0496787		0.127247	0.01738	0.135178	0.00289663	0	0.0296845	0.0087238	0.122804	0	0	0	0	0	0
	0.00142352	0	0	0.028098	0.0817276	0	0.110695	0	0	0	0.0864611	0	0.0734417	0.0814155	0	0	0	0					0.0257368	18	0.0400728	0.00944524		0.776373	0.03315	0.0516153		0.107591	0.0115868	0.149662	0	0	0.0290529	0.00335531	0.125488	0	0	0	0	0	0
	0	0	0	0.0330037	0.0889693	0	0.111729	0.000905211	0	0	0.094504	0.00477035	0.0714286	0.0782576	0	0	0	0					0.0268649	18	0.0410724	0.00968086		0.776373	0.0346031	0.052903		0.0900038	0	0.134213	0.0212424	0	0.0303161	0.00603955	0.125488	0	0	0	0	0	0
	0	0	0	0.0323905	0.112764	0	0.128281	0	0.0081469	0	0.0911528	0.00238518	0.0808234	0.0738364	0	0	0	0					0.0294322	18	0.04537	0.0106938		0.776373	0.0379099	0.0584384		0.0806931	0	0.133247	0.0386224	0	0.0353688	0.0100659	0.119449	0	0	0	0	0	0
	0	0	0	0.0231924	0.144834	0.00206899	0.138627	0	0	0	0.0991957	0.00357776	0.0949157	0.0807839	0	0.00494604	0	0					0.0328967	18	0.052395	0.0123496		0.776373	0.0423723	0.0674868		0.0237941	0	0.10428	0.0366913	0	0.0461058	0	0.108041	0	0	0	0	0	0
	0	0	0	0.0139943	0.147937	0	0.117936	0	0	0	0.105228	0.0184854	0.0747839	0.074468	0	0.000280088	0	0					0.0307285	18	0.0494361	0.0116522		0.776373	0.0395796	0.0636757		0.00827619	0	0.0859348	0.0598646	0	0.0404215	0	0.103343	0	0	0	0	0	0
	0	0	0	0.0287112	0.129316	0	0.13242	0	0	0	0.102547	0.0232558	0.0620337	0.0681522	0	0.00494604	0	0					0.0306323	18	0.047133	0.0111094		0.776373	0.0394557	0.0607093		0.00931068	0	0.102349	0.0753135	0	0.0385267	0	0.105357	0	0	0	0	0	0
	0	0	0	0.0287112	0.172766	0.00931068	0.13035	0	0	0	0.109249	0.0208706	0.0472703	0.0839418	0	0.00611253	0	0					0.0338102	18	0.0536125	0.0126366		0.776373	0.0435489	0.0690551		0	0	0.0994526	0.0434501	0	0.0404215	0.00469743	0.105357	0	0	0	0	0	0
	0	0	0	0.0182867	0.17587	0	0.128281	0	0.00452606	0	0.121984	0.0268335	0.0499546	0.088363	0	0	0	0					0.0341166	18	0.0556743	0.0131226		0.776373	0.0439436	0.0717108		0.0465536	0	0.0782102	0.0337945	0	0.0448427	0.00536849	0.100659	0	0	0	0	0	0
	0	0	0	0.0268716	0.144834	0	0.0837968	0.0081469	0.0144834	0	0.136059	0.0232558	0.0580073	0.0725733	0	0.0201104	0	0					0.0326743	18	0.0471973	0.0111245		0.776373	0.0420859	0.0607921		0.0755204	0	0.0560024	0.0251046	0	0.0568428	0.00335531	0.0973039	0	0	0	0	0	0
	0	0	0	0.030551	0.123109	0.0103454	0.0972457	0.0153886	0.00995733	0	0.134718	0.0178891	0.0633758	0.0732048	0	0	0	0					0.0319881	18	0.0456426	0.0107581		0.776373	0.0412019	0.0587895		0.0755204	0	0.0733825	0.00579326	0	0.0600007	0	0.106028	0	0	0	0	0	0
	0	0.00602258	0	0.0127679	0.0900038	0.0227596	0.114833	0.017199	0.0135782	0	0.142091	0.0310077	0.0640469	0.0769945	0	0	0	0					0.0328502	18	0.0448801	0.0105783		0.776373	0.0423124	0.0578073		0.0662097	0	0.0733825	0.00965566	0	0.0593691	0	0.118107	0	0	0	0	0	0
	0	0.00356979	0	0.00908858	0.0848313	0.0289668	0.127247	0	0.0307772	0	0.150804	0.0345855	0.053981	0.0839418	0	0	0	0					0.0337663	18	0.0476785	0.0112379		0.776373	0.0434924	0.0614119		0.0279323	0	0.056968	0	0	0.0543165	0	0.119449	0	0	0	0	0	0
	0	0	0	0.00295659	0.0889693	0.0144834	0.124143	0.00362085	0.0543127	0	0.160188	0.0274298	0.0640469	0.0858367	0	0	0	0					0.0347771	18	0.0500711	0.0118019		0.776373	0.0447943	0.0644937		0.0134489	0	0.0782102	0.0202766	0	0.058106	0	0.11408	0	0	0	0	0	0
	0	0	0	0.0158339	0.0879348	0.0362085	0.144834	0.0117677	0.0543127	0	0.143432	0.0250446	0.0781392	0.085205	0	0	0	0					0.0379284	18	0.0497232	0.0117199		0.776373	0.0488534	0.0640455		0.0113799	0	0.0897969	0.0415191	0	0.0675798	0	0.110725	0	0	0	0	0	0
	0	0	0.00799355	0.0152207	0.0817276	0.0393122	0.165524	0.0262511	0.0479762	0	0.146113	0.0274298	0.0700864	0.0795208	0	0	0	0					0.0392864	18	0.0511428	0.0120545		0.776373	0.0506025	0.065874		0.0279323	0	0.0897969	0.0656581	0	0.0574744	0	0.114752	0	0	0	0	0	0
	0	0	0.0224479	0.0170603	0.0827621	0.0268978	0.165524	0.0144834	0.0561231	0	0.160188	0.0441264	0.0700864	0.0839418	0	0	0	0					0.0413134	18	0.0531198	0.0125205		0.776373	0.0532133	0.0684205		0.131385	0	0.0782102	0.0714514	0	0.0612638	0	0.122804	0	0	0	0	0	0
	0	0	0.0217907	0.010315	0.0879348	0.0289668	0.169663	0.0362085	0.0461658	0	0.156836	0.0483006	0.0801524	0.0946788	0	0	0	0					0.0433896	18	0.0541305	0.0127587		0.776373	0.0558875	0.0697223		0.176904	0	0.114902	0.0637268	0	0.0606323	0	0.125488	0	0	0	0	0	0
	0	0	0.0152207	0.00540938	0.0786241	0.0248288	0.135523	0.0353032	0.0497866	0	0.152815	0.0387597	0.0962578	0.0782576	0	0.0177774	0	0					0.0404758	18	0.0486416	0.0114649		0.776373	0.0521344	0.0626524		0.10966	0	0.13904	0.0646926	0	0.0606323	0	0.126831	0	0	0	0	0	0
	0	0.00418299	0.0231048	0.0109283	0.05483	0.0196561	0.113798	0.029872	0.0651752	0	0.144102	0.0381634	0.111021	0.0687838	0	0.0189439	0	0					0.0390312	18	0.0449636	0.010598		0.776373	0.0502738	0.057915		0.136558	0	0.141937	0.056968	0	0.0543165	0	0.13287	0	0	0	0	0	0
	0	0.021966	0.0349309	0.00356979	0.0455191	0.0124144	0.110695	0.0162938	0.0461658	0	0.132708	0.039356	0.104982	0.0694154	0	0.0364412	0	0					0.0374698	18	0.041761	0.00984316		0.776373	0.0482626	0.0537899		0.198629	0	0.136144	0.0492434	0	0.0536849	0	0.14562	0	0	0	0	0	0
	0	0.0127679	0.0454432	0.00111685	0.0486228	0.00931068	0.103453	0.00362085	0.0669856	0	0.127346	0.0363744	0.0922315	0.0580468	0	0.0329417	0	0					0.0354589	18	0.0404039	0.0095233		0.776373	0.0456726	0.0520419		0.234838	0	0.157386	0.0337945	0	0.062527	0.00335531	0.153002	0	0	0	0	0	0
	0.0152207	0	0.036245	0.0139943	0.0444846	0.0051727	0.120005	0.0181042	0.0570283	0	0.133378	0.0268335	0.0848498	0.063731	0	0.0329417	0	0					0.0362216	18	0.0412795	0.00972968		0.776373	0.0466549	0.0531697		0.287599	0	0.168973	0.0231735	0.00252631	0.0618954	0	0.155015	0	0	0	0	0	0
	0.0152207	0	0.0349309	0.0188999	0.0424157	0.00827619	0.113798	0.0144834	0.0416397	0	0.129357	0.0286226	0.098271	0.0706785	0	0.0446066	0	0					0.0367333	18	0.0409282	0.00964686		0.776373	0.047314	0.0527172		0.327945	0	0.149662	0.0270357	0.00884209	0.0549481	0	0.158371	0	0	0	0	0	0
	0.0257328	0	0.036245	0.0213528	0.0517263	0.0289668	0.114833	0.017199	0.0235355	0	0.125335	0.0381634	0.120416	0.0687838	0	0.0457731	0	0					0.0398924	18	0.0418887	0.00987327		0.776373	0.051383	0.0539544		0.333118	0	0.140006	0.0463468	0.00252631	0.0549481	0	0.172463	0	0	0	0	0	0
	0.0119356	0	0.0355879	0.0231924	0.056899	0.0175871	0.0993147	0.0253459	0.0325876	0	0.128686	0.0387597	0.114376	0.0567837	0	0.0504391	0	0					0.0384164	18	0.0401538	0.00946435		0.776373	0.0494819	0.0517198		0.331049	0	0.163179	0.0598646	0	0.0530533	0	0.185213	0	0	0	0	0	0
	0.0198198	0.00295659	0.0296749	0.0188999	0.0558645	0.0051727	0.113798	0.00905211	0.0289668	0	0.123995	0.0417412	0.100284	0.0561521	0	0.0516055	0	0					0.0365546	18	0.04029	0.00949644		0.776373	0.0470838	0.0518951		0.288633	0	0.159317	0.0840037	0	0.0505269	0	0.197963	0	0	0	0	0	0
	0.0171917	0.0188999	0.0303319	0.0152207	0.0475884	0.0144834	0.0972457	0	0.0443554	0	0.129357	0.0494932	0.113705	0.0630994	0	0.0761018	0	0					0.0398374	18	0.0413175	0.00973863		0.776373	0.0513122	0.0532186		0.220354	0	0.158352	0.100418	0	0.0492637	0	0.187897	0	0	0	0	0	0
	0.032303	0.0299378	0.0224479	0.0293246	0.0403467	0.0186216	0.102418	0	0.0425449	0	0.136729	0.0596303	0.107666	0.070047	0	0.0539385	0	0					0.041442	18	0.040817	0.00962065		0.776373	0.0533789	0.0525739		0.186215	0	0.169938	0.101384	0	0.0416848	0	0.185884	0	0	0	0	0	0
	0.0217907	0.028098	0.0204768	0.0293246	0.0496573	0.035174	0.108625	0	0.0534075	0.00452606	0.136059	0.0596303	0.0861919	0.0795208	0	0.0621039	0	0					0.0430326	18	0.0400469	0.00943915		0.776373	0.0554277	0.051582		0.20794	0	0.16511	0.0975215	0	0.0448427	0	0.185884	0	0	0	0	0	0
	0.0185058	0.0262584	0.0125926	0.0311642	0.0517263	0.0248288	0.107591	0.00995733	0.047071	0	0.125335	0.0423375	0.0747839	0.0763629	0	0.0656034	0	0					0.0396732	18	0.0377625	0.00890072		0.776373	0.0511007	0.0486397		0.202767	0	0.146765	0.0840037	0	0.0486321	0	0.204674	0	0	0	0	0	0
	0.0204768	0.0170603	0.0132497	0.028098	0.0413812	0.0051727	0.112764	0.0081469	0.0715117	0.0081469	0.129357	0.0232558	0.0922315	0.0662575	0	0.0621039	0	0					0.0388452	18	0.04076	0.00960721		0.776373	0.0500342	0.0525005		0.17587	0	0.141937	0.100418	0	0.0498953	0.00536849	0.203332	0	0	0	0	0	0
	0.0191628	0.0139943	0.0178488	0.0397491	0.0362085	0.0134489	0.12104	0.00271563	0.0796586	0.00271563	0.125335	0.0232558	0.119074	0.0599415	0	0.0667699	0	0					0.0411621	18	0.0440228	0.0103763		0.776373	0.0530185	0.0567032		0.145868	0	0.136144	0.0849692	0	0.0644219	0.0167765	0.199976	0	0	0	0	0	0
	0.0178488	0.0207396	0.0139067	0.0501736	0.058968	0.0289668	0.124143	0	0.0715117	0.012673	0.134048	0.0250446	0.130482	0.063731	0	0.0667699	0	0					0.0455004	18	0.045593	0.0107464		0.776373	0.0586064	0.0587257		0.108625	0.00482794	0.137109	0.0560024	0	0.0650535	0.0201318	0.211384	0	0	0	0	0	0
	0.0139067	0.0182867	0.00930767	0.0409755	0.0693134	0.0103454	0.123109	0	0.0669856	0.0108625	0.144772	0.0131186	0.120416	0.0586784	0	0.0807677	0	0					0.0433803	18	0.0477062	0.0112445		0.776373	0.0558756	0.0614476		0.112764	0.0183456	0.134213	0.0588991	0	0.062527	0.0167765	0.217424	0	0	0	0	0	0
	0.0112786	0.021966	0.0191628	0.0360697	0.0827621	0	0.128281	0	0.0606492	0.0181042	0.157507	0	0.117061	0.0460467	0	0.0866002	0	0					0.0436382	18	0.0505522	0.0119153		0.776373	0.0562078	0.0651132		0.126212	0.0183456	0.127454	0.0859348	0.00505262	0.0587375	0.0208029	0.212055	0	0	0	0	0	0
	0.0185058	0.0133811	0.0185058	0.021966	0.0734514	0.0103454	0.162421	0	0.0353032	0.0280616	0.162869	0	0.119074	0.0447835	0	0.0749353	0	0					0.0435335	18	0.0539475	0.0127155		0.776373	0.0560729	0.0694866		0.134489	0.00965566	0.118764	0.074348	0.0189475	0.0549481	0.0167765	0.220779	0	0	0	0	0	0
	0.0231048	0.0287112	0.0296749	0.0152207	0.0806931	0	0.168628	0	0.0570283	0.0253459	0.152815	0	0.122429	0.0428888	0	0.0807677	0	0					0.0459615	18	0.0542282	0.0127817		0.776373	0.0592003	0.0698481		0.104487	0.0115868	0.119729	0.0637268	0.0202108	0.062527	0.0127502	0.224806	0	0	0	0	0	0
	0.0250758	0.0311642	0.0303319	0.0256452	0.0631062	0.0041382	0.155179	0.00633648	0.0651752	0.00995733	0.148123	0.0131186	0.111692	0.0492046	0	0.0679364	0	0					0.044788	18	0.0492065	0.0115981		0.776373	0.0576888	0.0633799		0.0848313	0.0125523	0.117798	0.0801415	0.0138949	0.0587375	0.00805274	0.216753	0	0	0	0	0	0
	0.0231048	0.0311642	0.0309889	0.0268716	0.0693134	0.0051727	0.152076	0.0325876	0.0452606	0.017199	0.136059	0.0298152	0.117061	0.0365728	0	0.0959321	0	0					0.0471766	18	0.0473629	0.0111636		0.776373	0.0607653	0.0610054		0.0682787	0	0.101384	0.0666237	0.00884209	0.0555796	0.00603955	0.206016	0	0	0	0	0	0.00233298
	0.0277039	0.021966	0.0217907	0.0422019	0.0889693	0.0144834	0.13242	0.0488814	0.0525023	0.0271563	0.133378	0.0327966	0.129811	0.0340465	0	0.0935991	0	0					0.0500948	18	0.0457068	0.0107732		0.776373	0.0645241	0.0588722		0.100349	0.00772457	0.0965557	0.0685547	0.0164212	0.0435795	0.00536849	0.202661	0	0	0	0	0	0
	0.0415011	0.0133811	0.0263898	0.0391359	0.106556	0.0186216	0.129316	0.0443554	0.0425449	0.0316824	0.157507	0.039356	0.123771	0.0403623	0	0.0842672	0	0					0.0521527	18	0.0477634	0.0112579		0.776373	0.0671748	0.0615212		0.0900038	0.00772457	0.103315	0.0617957	0.00757893	0.0442111	0.00201318	0.19595	0	0	0	0	0	0.0256627
	0.032303	0.00786218	0.032303	0.0434283	0.0734514	0.0155179	0.102418	0.0316824	0.0506918	0.029872	0.191689	0.0566487	0.127798	0.0245727	0	0.0644369	0	0					0.0491486	18	0.0498157	0.0117417		0.776373	0.0633054	0.0641647		0.0755204	0.0231735	0.0994526	0.039588	0	0.0322109	0.0120791	0.188568	0	0	0	0	0	0.0338281
	0.0257328	0	0.0349309	0.0434283	0.0651752	0.0186216	0.106556	0.0443554	0.0479762	0.0362085	0.186327	0.0614192	0.124442	0.0157305	0	0.0947656	0	0.00132357					0.0503885	18	0.0501768	0.0118268		0.776373	0.0649025	0.0646297		0.0993147	0.0434501	0.13035	0.0492434	0.00378947	0.0315794	0.0134212	0.172463	0	0	0	0	0	0.0618238
	0.0217907	0	0.0224479	0.054466	0.037243	0.0165524	0.118971	0.047071	0.0425449	0.0235355	0.164209	0.057245	0.108337	0.0157305	0	0.0796012	0	0					0.0449858	18	0.0463207	0.0109179		0.776373	0.0579436	0.0596629		0.0931075	0.0453812	0.112005	0.0588991	0.0101054	0.0322109	0.00939486	0.161726	0	0	0	0	0	0.0559914
	0.0224479	0	0.0132497	0.0599849	0.058968	0.0124144	0.14173	0.0515971	0.0660804	0.0253459	0.146113	0.064997	0.113705	0.0207831	0	0.102931	0	0.00600734					0.0503531	18	0.0482611	0.0113752		0.776373	0.0648568	0.0621623		0.0527608	0.081107	0.100418	0.074348	0.0138949	0.0448427	0.00536849	0.148976	0	0	0	0	0	0.0711557
	0.036902	0	0.0283609	0.0636641	0.0724169	0.0113799	0.148972	0.059744	0.0606492	0.0162938	0.152815	0.0721526	0.104311	0.0195199	0	0.0877667	0	0					0.0519415	18	0.0486641	0.0114702		0.776373	0.0669028	0.0626813		0.0713824	0.0830381	0.0830381	0.0994526	0.0138949	0.0663166	0.00402637	0.133541	0	0.00349946	0	0	0	0.0536584
	0.038216	0	0.0283609	0.054466	0.0672442	0.037243	0.136558	0.0561231	0.0452606	0.034398	0.152815	0.0727489	0.0848498	0.0277306	0	0.0924326	0	0.0200587					0.0526947	18	0.0432149	0.0101858		0.776373	0.067873	0.0556625		0.0993147	0.0511747	0.0888314	0.0994526	0.0176843	0.0600007	0.00201318	0.122133	0	0	0	0	0	0.0548249
	0.0355879	0	0.0250758	0.0452679	0.0931075	0.0320705	0.152076	0.034398	0.047071	0.0452606	0.156836	0.0858675	0.0774681	0.0390992	0	0.0796012	0	0.013033					0.0534345	18	0.0465449	0.0109707		0.776373	0.0688258	0.0599517		0.092073	0.0579335	0.0936591	0.10428	0.0265266	0.0385267	0	0.130186	0	0.00699893	0	0.00727901	0	0.0513255
	0.037559	0	0.0237618	0.0532396	0.104487	0.0300013	0.16449	0.0570283	0.0624596	0.0452606	0.159517	0.0810972	0.0774681	0.0384676	0	0.0947656	0	0.0259137					0.0586398	18	0.0485959	0.0114542		0.776373	0.0755305	0.0625936		0.092073	0.0733825	0.0926936	0.100418	0.0385267	0.0176843	0.00536849	0.140923	0	0.00116649	0	0	0	0.0536584
	0.0454432	0	0.0152207	0.0655037	0.108625	0.033105	0.165524	0.0525023	0.0506918	0.0561231	0.16555	0.0655932	0.0747839	0.0346781	0	0.0924326	0	0.0469906					0.0595982	18	0.0489167	0.0115298		0.776373	0.0767649	0.0630068		0.115867	0.0840037	0.0811068	0.0897969	0.0467374	0.00757893	0.0100659	0.144278	0	0.0186638	0	0	0	0.050159
	0.0467571	0.00540938	0.0119356	0.069183	0.116902	0.0237941	0.181042	0.0606492	0.0289668	0.0506918	0.177614	0.0494932	0.0888762	0.0441519	0	0.118095	0	0.0142036					0.0604314	18	0.0560973	0.0132223		0.776373	0.0778381	0.0722557		0.0972455	0.0917282	0.0859348	0.0724169	0.0435795	0.00631578	0.0147634	0.14562	0	0	0	0.000280088	0	0.0583244
	0.0513562	0.00970177	0.0139067	0.0599849	0.096211	0.0382774	0.212078	0.0461658	0.0316824	0.047071	0.189678	0.0429338	0.100284	0.0510993	0	0.0866002	0	0.0224005					0.0610795	18	0.0588671	0.0138751		0.776373	0.0786729	0.0758232		0.0993147	0.0704858	0.0588991	0.0511747	0.0284213	0.0176843	0.0241582	0.148305	0	0.0163308	0	0.00377955	0	0.0513255
	0.0533272	0.0133811	0.00339449	0.0612113	0.0827621	0.0341395	0.229665	0.0515971	0.029872	0.0371137	0.191689	0.0459152	0.0935736	0.0542573	0	0.104097	0	0.0329393					0.0621631	18	0.0620208	0.0146184		0.776373	0.0800686	0.0798854		0.0910385	0.0859348	0.0492434	0.0463468	0.0277897	0.0296845	0.0275135	0.135554	0	0	0	0	0	0.0571579
	0.0500422	0.0158339	0	0.0685698	0.103453	0.0382774	0.227596	0.06427	0.0199147	0.0253459	0.173592	0.0453189	0.0781392	0.0643628	0	0.0935991	0	0.0446487					0.0618313	18	0.0598865	0.0141154		0.776373	0.0796413	0.0771363		0.10966	0.074348	0.056968	0.0617957	0.025895	0.0328425	0.0322109	0.137568	0	0.00466595	0	0.0177774	0	0.0419936
	0.0579262	0.0158339	0	0.0648905	0.118971	0.0268978	0.181042	0.047071	0.0325876	0.0144834	0.128686	0.0471078	0.0781392	0.0725733	0	0.098265	0	0.0692388					0.0585397	18	0.0496316	0.0116983		0.776373	0.0754015	0.0639275		0.0951765	0.0608302	0.0637268	0.096556	0.0195791	0.0353688	0.043619	0.134883	0	0	0	0.0142779	0	0.0559914
	0.0631823	0.0127679	0	0.0679566	0.111729	0.035174	0.114833	0.0506918	0.0371137	0	0.0931635	0.0655932	0.0720996	0.0833102	0	0.0889331	0	0.0387943					0.0519634	18	0.0387744	0.00913921		0.776373	0.066931	0.049943		0.107591	0.0511747	0.0840037	0.098487	0.0202108	0.0334741	0.0503296	0.130857	0	0.00583244	0	0.0177774	0	0.0326617
	0.0592403	0.00295659	0	0.0563056	0.116902	0.0486228	0.123109	0.0534075	0.0552179	0.0162938	0.0810992	0.0834824	0.0687443	0.0934157	0	0.098265	0	0.0563582					0.0563011	18	0.0397163	0.00936122		0.776373	0.0725181	0.0511562		0.111729	0.0502092	0.0753135	0.100418	0.0164212	0.0284213	0.0563692	0.127502	0	0.0116649	0	0.0236098	0	0.0233298
	0.0618683	0.00356979	0	0.0802207	0.106556	0.056899	0.110695	0.0488814	0.0434501	0.012673	0.0703753	0.0930232	0.0660601	0.0908893	0	0.0854337	0	0.0493325					0.0544404	18	0.0377098	0.00888829		0.776373	0.0701215	0.0485718		0.102418	0.0579335	0.0801413	0.0646926	0.0265266	0.0341057	0.0664351	0.118778	0	0.0104984	0	0.0224434	0	0
	0.0710664	0	0	0.0759284	0.10966	0.0651752	0.139661	0.0434501	0.0380189	0.0244407	0.0563003	0.0858675	0.0613626	0.0820471	0	0.102931	0	0.0505038					0.0559118	18	0.0409014	0.00964055		0.776373	0.0720167	0.0526826		0.0848313	0.0473123	0.074348	0.0540714	0.0284213	0.0290529	0.0731457	0.123475	0	0.00233298	0	0.0201104	0	0.00466595
	0.0664674	0.000503654	0	0.0636641	0.0858658	0.0506918	0.13035	0.0543127	0.0289668	0.0389241	0.0697051	0.084675	0.0533099	0.0870999	0	0.0842672	0	0.03411					0.0518285	18	0.0368455	0.00868456		0.776373	0.0667573	0.0474585		0.0713824	0.0337947	0.0791757	0.0560024	0.0189475	0.00947383	0.0805274	0.12012	0	0.047826	0	0.0212769	0	0.00349946
	0.0480711	0.00173019	0.000766533	0.0575321	0.0755204	0.0413812	0.100349	0.0452606	0.0307772	0.0425449	0.0663539	0.0954084	0.0559941	0.102889	0	0.0970986	0.00275862	0.0540163					0.0510252	18	0.0348377	0.00821134		0.776373	0.0657225	0.0448724		0.056899	0.0666237	0.0907625	0.0685547	0.0240003	0.00315789	0.0946197	0.131528	0	0.0303287	0	0.00611253	0	0.00699893
	0.0533272	0.00111685	0.00996465	0.0734754	0.0537953	0.0393122	0.0517263	0.0307772	0.012673	0.0325876	0.0435657	0.0876564	0.0660601	0.108574	0	0.0924326	0	0.0423069					0.0444084	18	0.0327175	0.00771158		0.776373	0.0571998	0.0421414		0.0817276	0.0666237	0.0782102	0.0560024	0.0170528	0.0101054	0.100659	0.132199	0	0.0688228	0	0.0247763	0	0
	0.0480711	0.00295659	0	0.0753152	0.0496573	0.035174	0	0.0434501	0	0.0334928	0.0187668	0.0989863	0.0586784	0.102258	0	0.10993	0.0110345	0.0528456					0.0411454	18	0.0370064	0.0087225		0.776373	0.0529969	0.0476658		0.0693134	0.0531058	0.0907625	0.056968	0.0138949	0.0157896	0.104015	0.120791	0	0.0513255	0	0.00377955	0	0.00583244
	0.0513562	0.00234339	0.0158777	0.0581453	0.0775896	0.0258633	0.0134489	0.0452606	0.0144834	0.0416397	0	0.102564	0.0559941	0.0908893	0	0.100598	0	0.0528456					0.0416055	18	0.0349856	0.00824619		0.776373	0.0535896	0.0450629		0.0537953	0.0444157	0.108142	0.0733825	0.0195791	0.0189475	0.0899222	0.118107	0	0.0629903	0	0.0154444	0	0
	0.0598973	0.00908858	0.0139067	0.0630509	0.0993147	0.00724169	0.056899	0.0135782	0.0579335	0.0534075	0.022118	0.090638	0.0640469	0.085205	0	0.0947656	0	0.039965					0.0461698	18	0.0340068	0.00801547		0.776373	0.0594686	0.0438021		0.0786241	0.0337947	0.11297	0.0608302	0.0183159	0.0126317	0.0791853	0.12616	0	0.0559914	0	0.00261306	0	0
	0.0612113	0.0188999	0.0217907	0.066117	0.0972455	0.0041382	0.113798	0.0244407	0.0669856	0.0588387	0.0589812	0.0822898	0.0674022	0.0713101	0	0.108763	0	0.0551875					0.0543	18	0.0356465	0.00840196		0.776373	0.0699406	0.0459142		0.0455191	0.039588	0.116833	0.0588991	0.0221055	0.0056842	0.0858959	0.130857	0	0.0513255	0	0.00611253	0	0
	0.0704094	0.0207396	0.00799355	0.0581453	0.0848313	0.0134489	0.147938	0.0235355	0.0515971	0.0461658	0.0951743	0.0781156	0.0613626	0.0725733	0	0.10643	0.00275862	0.0434781					0.0547054	18	0.0398469	0.00939201		0.776373	0.0704628	0.0513244		0.0268978	0.0328289	0.109108	0.0588991	0.0240003	0.00378947	0.0838827	0.140252	0	0.0419936	0	0.00261306	0	0
	0.0651534	0.0256452	0.0125926	0.0514	0.0651752	0.033105	0.157248	0.0181042	0.0579335	0.0506918	0.116622	0.0697675	0.0613626	0.0814155	0	0.116929	0	0.0575294					0.0578153	18	0.0418012	0.00985263		0.776373	0.0744684	0.0538416		0.0134489	0.0308979	0.117798	0.056968	0.0423164	0.00631578	0.0738168	0.159713	0	0.0676563	0	0.00377955	0	0
	0.0743515	0.0354565	0.00602258	0.0563056	0.0579335	0.0651752	0.157248	0.00362085	0.0543127	0.029872	0.119973	0.0661895	0.0647179	0.0782576	0	0.132093	0.00137931	0.04582					0.0582627	18	0.0445327	0.0104965		0.776373	0.0750448	0.0573599		0.0341395	0.0531058	0.114902	0.0753135	0.0492637	0	0.0778431	0.165752	0	0.0326617	0	0.0177774	0	0
	0.0664674	0.0489472	0.0125926	0.0630509	0.0155179	0.0817276	0.155179	0.0081469	0.0515971	0.0425449	0.119973	0.0632081	0.0606916	0.0662575	0	0.148424	0	0.0481619					0.0584715	18	0.0458631	0.01081		0.776373	0.0753137	0.0590736		0.0124144	0.0502092	0.120695	0.0840037	0.0467374	0	0.0738168	0.166423	0	0.0653233	0	0.0107785	0	0.00116649
	0.0625253	0.0618245	0.0139067	0.048334	0.0124144	0.0858658	0.158283	0.0135782	0.0697013	0.0226303	0.117962	0.0536672	0.0647179	0.0473098	0	0.146091	0.017931	0.039965					0.0575949	18	0.0454848	0.0107209		0.776373	0.0741845	0.0585862		0.00724169	0.0656581	0.10428	0.0869003	0.0442111	0	0.0731457	0.163068	0	0.0548249	0	0.00494604	0	0.0221633
	0.0592403	0.0685698	0.00405162	0.054466	0.0175869	0.0982802	0.145868	0.0362085	0.0706065	0.0226303	0.123324	0.0417412	0.0566652	0.0523625	0	0.155423	0	0.0329393					0.0577758	18	0.0468471	0.011042		0.776373	0.0744176	0.060341		0	0.056968	0.0878658	0.113936	0.0416848	0.00442104	0.0798563	0.163739	0	0.0606574	0	0	0	0.0268292
	0.0539842	0.0642773	0.000766533	0.0477208	0.0279323	0.0931075	0.131385	0.0371137	0.0515971	0.0434501	0.136729	0.0441264	0.0472703	0.0681522	0	0.17642	0	0.0387943					0.0590459	18	0.0481157	0.011341		0.776373	0.0760536	0.061975		0.0041382	0.0424846	0.0811068	0.14773	0.0492637	0	0.0718036	0.161726	0	0.0676563	0	0.0189439	0	0.0419936
	0.0487281	0.0624377	0	0.0526264	0.0196561	0.094142	0.13242	0.0425449	0.0733221	0.0515971	0.13807	0.0560524	0.043244	0.0826787	0	0.17292	0	0.0434781					0.0618843	18	0.0481686	0.0113534		0.776373	0.0797095	0.0620431		0.0062072	0.056968	0.0560024	0.137109	0.0480006	0	0.0738168	0.158371	0	0.0594909	0	0.0084455	0	0.0116649
	0.0559553	0.0550792	0.00470861	0.0397491	0.0165524	0.0631062	0.112764	0.0162938	0.0823742	0.0506918	0.118633	0.0697675	0.0385465	0.085205	0	0.191584	0	0.0423069					0.057962	18	0.0485484	0.011443		0.776373	0.0746575	0.0625323		0.00206899	0.063727	0.0695203	0.117798	0.05179	0	0.0758299	0.161726	0	0.0408271	0	0.00494604	0	0.0373276
	0.0506992	0.0642773	0.0158777	0.0403623	0.00310349	0.0465539	0.129316	0.0235355	0.0914264	0.0606492	0.103217	0.101968	0.0445861	0.0896262	0	0.186918	0	0.04582					0.0609965	18	0.0492373	0.0116054		0.776373	0.0785659	0.0634197		0.0144834	0.0675892	0.0965557	0.115867	0.0524218	0	0.0818695	0.165752	0	0.0559914	0	0.0166109	0	0.0198303
	0.0579262	0.069183	0.0217907	0.0379093	0	0.0455191	0.126212	0.0181042	0.0615544	0.0624596	0.108579	0.119261	0.0580073	0.0915209	0	0.198583	0	0.0481619					0.0624873	18	0.0516193	0.0121668		0.776373	0.0804862	0.0664878		0.0258633	0.0482781	0.118764	0.0869003	0.0562112	0	0.0905933	0.163068	0	0.045493	0	0.0259428	0	0.0221633
	0.0526702	0.0489472	0.031646	0.0238056	0.0237941	0.033105	0.159317	0.0199147	0.0452606	0.0497866	0.105898	0.116279	0.0788102	0.074468	0	0.202082	0	0.0528456					0.0621461	18	0.0538567	0.0126941		0.776373	0.0800468	0.0693696		0.0186216	0.0318634	0.112005	0.0946249	0.0650535	0	0.0845537	0.161726	0	0.0513255	0	0.0177774	0	0.0186638
	0.0533272	0.0440415	0.031646	0.0317773	0.0382774	0.0403467	0.170697	0.0135782	0.0398293	0.0552179	0.11126	0.110912	0.0902183	0.0630994	0	0.213747	0	0.066897					0.0652707	18	0.0564251	0.0132995		0.776373	0.0840713	0.0726779		0.0579335	0.039588	0.132282	0.103315	0.073264	0	0.0838827	0.171121	0	0.0291622	0	0.0352747	0	0.0093319
	0.0513562	0.0452679	0.031646	0.0354565	0.0362085	0.0268978	0.144834	0.0181042	0.0452606	0.0660804	0.11126	0.104353	0.101626	0.0561521	0	0.200916	0	0.0587007					0.0630067	18	0.0519076	0.0122347		0.776373	0.0811551	0.0668591		0.0631062	0.0251046	0.136144	0.119729	0.0884222	0	0.087238	0.181858	0	0.0524919	0	0.0154444	0	0
	0.0612113	0.0489472	0.0342739	0.0372961	0.0413812	0.0486228	0.159317	0.0235355	0.0543127	0.0579335	0.103217	0.113298	0.100955	0.0460467	0	0.210248	0.00137931	0.0551875					0.066509	18	0.0533903	0.0125842		0.776373	0.0856664	0.0687689		0.0393119	0.0685547	0.107177	0.122626	0.0922116	0	0.102672	0.184542	0	0.0536584	0	0.000280088	0	0.0361611
	0.0585832	0.0446547	0.0204768	0.0330037	0.0227596	0.0631062	0.177939	0.0253459	0.0570283	0.0488814	0.125335	0.125224	0.0855209	0.0454151	0.00497694	0.197416	0	0.0739226					0.0671994	18	0.0560075	0.0132011		0.776373	0.0865556	0.07214		0.0641407	0.0550369	0.0627613	0.146765	0.094738	0	0.112738	0.17716	0	0.0606574	0	0	0	0.0314952
	0.0566122	0.0495604	0.0244188	0.0170603	0.0465536	0.0444846	0.195526	0.0334928	0.0497866	0.0334928	0.117962	0.128205	0.0687443	0.042257	0.00497694	0.211414	0.0193103	0.0704101					0.0674594	18	0.0587356	0.0138441		0.776373	0.0868904	0.0756538		0.0527608	0.0424846	0.0617957	0.138075	0.110528	0	0.0973039	0.185884	0	0.050159	0	0	0	0.047826
	0.0552983	0.0648905	0.0132497	0.0152207	0.0724169	0.0579335	0.181042	0.0362085	0.059744	0.047071	0.0978552	0.101968	0.0479414	0.0390992	0	0.199749	0.017931	0.0868033					0.0663568	18	0.0533838	0.0125827		0.776373	0.0854703	0.0687605		0.0693134	0.0608302	0.0560024	0.112005	0.116844	0	0.0811984	0.19595	0	0.0641568	0	0	0	0.047826
	0.0520132	0.0710226	0.0165347	0.0213528	0.094142	0.058968	0.190353	0.0262511	0.0579335	0.0371137	0.0991957	0.0954084	0.0331781	0.0447835	0.00124395	0.205582	0.0151724	0.0914871					0.0673187	18	0.0562652	0.0132618		0.776373	0.0867092	0.0724718		0.0817276	0.0560024	0.0308979	0.0907625	0.116212	0	0.076501	0.196621	0	0.0594909	0	0	0	0.0583244
	0.0493851	0.0563056	0.0171917	0.0268716	0.0858658	0.0744859	0.17587	0.0407345	0.0416397	0.0389241	0.121314	0.102564	0.0419019	0.0536258	0	0.192751	0.022069	0.105539					0.0692799	18	0.0529361	0.0124772		0.776373	0.0892353	0.0681839		0.107591	0.0917282	0.0791757	0.096556	0.126949	0	0.0738168	0.216082	0	0.0711557	0	0	0	0.0688228
	0.0526702	0.0605981	0.00865068	0.0354565	0.105522	0.0693134	0.160352	0.0316824	0.0506918	0.047071	0.129357	0.104353	0.0506257	0.0612047	0.00124395	0.210248	0.0234483	0.116077					0.0732536	18	0.0546598	0.0128834		0.776373	0.0943536	0.070404		0.0889693	0.110074	0.106211	0.112005	0.121265	0	0.0684483	0.222121	0	0.0443265	0	0	0	0.0804876
	0.0520132	0.069183	0	0.0330037	0.0900038	0.0775896	0.16449	0.0307772	0.0588387	0.0515971	0.123324	0.10316	0.0573363	0.0618363	0	0.206748	0	0.120762					0.0722591	18	0.0559074	0.0131775		0.776373	0.0930726	0.072011		0.0672442	0.103315	0.0965557	0.115867	0.113686	0	0.0785142	0.219437	0	0.0676563	0	0	0	0.0571579
	0.0421581	0.0796076	0	0.0514	0.092073	0.0848313	0.15311	0.017199	0.0633648	0.0570283	0.14008	0.105546	0.0720996	0.0580468	0.00373242	0.199749	0.017931	0.103197					0.0745086	18	0.0529838	0.0124884		0.776373	0.0959701	0.0682453		0.0517263	0.109108	0.109108	0.0946249	0.11558	0	0.0825406	0.229503	0	0.0559914	0	0	0	0.0898195
	0.0296749	0.0980038	0.00799355	0.0501736	0.0910385	0.0610372	0.147938	0.0307772	0.06427	0.0506918	0.164879	0.124031	0.0888762	0.0498361	0.00497694	0.192751	0.0234483	0.125445					0.0781023	18	0.0548951	0.0129389		0.776373	0.100599	0.0707072		0.0310358	0.122626	0.128419	0.0936593	0.118107	0	0.0818695	0.223463	0	0.0699893	0	0	0	0.0583244
	0.0355879	0.113334	0.0198198	0.0514	0.116902	0.0486228	0.159317	0.0371137	0.0832795	0.029872	0.176273	0.127609	0.0888762	0.0473098	0.00995388	0.200916	0.00551724	0.110223					0.0812181	18	0.0589953	0.0139053		0.776373	0.104612	0.0759884		0.0206906	0.111039	0.107177	0.091728	0.10737	0	0.0845537	0.216753	0	0.047826	0	0.000280088	0	0.0723222
	0.0467571	0.121306	0.00930767	0.0526264	0.110694	0.0496573	0.170697	0.0316824	0.0805638	0.0506918	0.175603	0.106738	0.0888762	0.0466783	0.00373242	0.21958	0.0262069	0.123103					0.084139	18	0.0606956	0.0143061		0.776373	0.108374	0.0781783		0.0237941	0.108143	0.098487	0.0936593	0.114949	0	0.0825406	0.191924	0	0.050159	0	0.000280088	0	0.0898195
	0.0487281	0.132343	0.00799355	0.0599849	0.100349	0.056899	0.172766	0.0181042	0.0742273	0.0733221	0.175603	0.0960047	0.0888762	0.048573	0.0273732	0.212581	0.0262069	0.117248					0.0853991	18	0.0580729	0.0136879		0.776373	0.109998	0.0748003		0.0393119	0.106212	0.0907625	0.10428	0.125686	0	0.0697904	0.184542	0	0.0524919	0	0.00261306	0	0.0851536
	0.044129	0.157485	0.0250758	0.0740886	0.0796586	0.0393122	0.166559	0.029872	0.047071	0.0515971	0.176944	0.0960047	0.0942446	0.070047	0.0186638	0.210248	0.017931	0.113735					0.084037	18	0.0590485	0.0139179		0.776373	0.108243	0.0760568		0.0631062	0.105246	0.123591	0.0994526	0.117475	0	0.065764	0.192595	0	0.0349946	0	0.0154444	0	0.0641568
	0.0506992	0.192438	0.031646	0.0679566	0.0703479	0.0310358	0.162421	0.0208199	0.0452606	0.0823742	0.181635	0.0983899	0.0942446	0.0763629	0.0136869	0.211414	0.0234483	0.0973421					0.0861957	18	0.061997	0.0146128		0.776373	0.111024	0.0798547		0.0620717	0.101384	0.13904	0.103315	0.116844	0.0101054	0.0758299	0.188568	0	0.04316	0	0.0107785	0	0.0746552
	0.044786	0.220645	0.0336169	0.0636641	0.0910385	0.035174	0.181042	0.0461658	0.0244407	0.0977628	0.180965	0.0995826	0.087534	0.0675206	0.0236407	0.21608	0.0137931	0.0950002					0.0901363	18	0.0666732	0.015715		0.776373	0.116099	0.0858778		0.0672442	0.0917282	0.17187	0.096556	0.123791	0.0265266	0.0771721	0.192595	0	0.0408271	0	0.0271093	0	0.0396606
	0.0454432	0.256211	0.0336169	0.0624377	0.0662097	0.0341395	0.16449	0.0706065	0.0362085	0.0841847	0.173592	0.101371	0.0962578	0.0706785	0.0199077	0.206748	0.0262069	0.0821195					0.0905795	18	0.0669886	0.0157894		0.776373	0.11667	0.0862841		0.0837968	0.102349	0.194077	0.0859348	0.118738	0.0183159	0.0724746	0.206687	0	0.0256627	0	0.0317753	0	0.0128314
	0.0612113	0.291778	0.0454432	0.066117	0.0662097	0.0258633	0.171732	0.06427	0.0515971	0.0697013	0.163539	0.109123	0.102297	0.0763629	0.0311061	0.213747	0.0110345	0.0762645					0.0942998	18	0.0723518	0.0170535		0.776373	0.121462	0.093192		0.0724169	0.0975215	0.248149	0.091728	0.104212	0.0138949	0.104015	0.199976	0	0.0221633	0	0.011945	0	0
	0.0520132	0.332249	0.0500422	0.0667302	0.0744859	0.0196561	0.163455	0.0570283	0.0841847	0.0669856	0.146113	0.123435	0.100284	0.0732048	0.0248847	0.21608	0.04	0.0797776					0.0983672	18	0.07694	0.0181349		0.776373	0.126701	0.0991018		0.058968	0.0994526	0.325393	0.0840037	0.102317	0.0189475	0.128844	0.206687	0	0	0	0.0294423	0	0.00466595
	0.0835496	0.361683	0.0651534	0.0599849	0.0993147	0.0289668	0.139661	0.059744	0.0887107	0.0724169	0.148794	0.127609	0.102297	0.0782576	0.0211523	0.227745	0.0275862	0.0973421					0.104998	18	0.0810411	0.0191016		0.776373	0.135242	0.104384		0.0713824	0.11297	0.351463	0.0907625	0.100422	0	0.115423	0.212726	0	0.0221633	0	0.0189439	0	0
	0.0828926	0.364136	0.0671243	0.0679566	0.0982802	0.0268978	0.133454	0.0724169	0.0778482	0.0887107	0.160188	0.139535	0.100284	0.0788892	0.0311061	0.241743	0.0234483	0.0832908					0.107678	18	0.0824479	0.0194332		0.776373	0.138693	0.106196		0.103453	0.0917282	0.337946	0.108143	0.101054	0	0.0999882	0.213398	0	0.00583244	0	0.0236098	0	0.0174973
	0.0684385	0.372721	0.0690955	0.0642773	0.103453	0.0196561	0.126212	0.0796586	0.0606492	0.101384	0.162198	0.143113	0.102968	0.070047	0.0311061	0.238244	0.022069	0.0891452					0.106913	18	0.0849028	0.0200118		0.776373	0.137708	0.109358		0.103453	0.0946249	0.329256	0.0869003	0.0890538	0	0.0838827	0.212726	0	0.0244962	0	0.0352747	0	0.0221633
	0.0572692	0.377013	0.0697524	0.0587585	0.0900038	0.0041382	0.134489	0.0977628	0.0588387	0.112246	0.16555	0.13059	0.109679	0.0795208	0.044793	0.258074	0.0551724	0.0797776					0.11019	18	0.0867166	0.0204393		0.776373	0.14193	0.111695		0.0889693	0.0888314	0.326359	0.091728	0.0884222	0	0.0892512	0.204674	0	0.0198303	0	0.0329417	0	0.0408271
	0.0559553	0.396636	0.0585832	0.048334	0.115867	0.0155179	0.155179	0.0932368	0.0724169	0.0733221	0.180295	0.122242	0.104311	0.0934157	0.0373276	0.266239	0.0468966	0.0762645					0.11178	18	0.0925846	0.0218224		0.776373	0.143977	0.119253		0.0900038	0.10428	0.337946	0.108143	0.0789483	0	0.0973039	0.204003	0	0.0559914	0	0.0446066	0	0.0839871
	0.0618683	0.429749	0.0612113	0.0458811	0.128281	0.0362085	0.160352	0.0977628	0.0751325	0.0561231	0.180295	0.100775	0.0976	0.110469	0.0522584	0.291902	0.0689655	0.0774357					0.118459	18	0.0990216	0.0233396		0.776373	0.152581	0.127544		0.0806931	0.0878658	0.361119	0.0994526	0.073264	0	0.114752	0.210713	0	0.0513255	0	0.057438	0	0.0991514
	0.0704094	0.452438	0.0513562	0.0434283	0.134489	0.0620717	0.181042	0.103194	0.0959524	0.0796586	0.173592	0.100179	0.0915604	0.106679	0.0472815	0.301234	0.0703448	0.0633844					0.123794	18	0.103221	0.0243293		0.776373	0.159452	0.132952		0.0837968	0.0926938	0.338911	0.0840037	0.062527	0	0.129515	0.225477	0	0.0968185	0	0.0539385	0	0.114316
	0.0776366	0.478193	0.032303	0.030551	0.140696	0.0672442	0.174835	0.098668	0.100478	0.0878055	0.162869	0.11449	0.0808234	0.109837	0.0472815	0.297734	0.0758621	0.0680682					0.124743	18	0.108059	0.0254697		0.776373	0.160674	0.139184		0.0786241	0.0820726	0.330221	0.0994526	0.0568428	0	0.127502	0.238227	0	0.0886531	0	0.0539385	0	0.131813
	0.0743515	0.481872	0.00405162	0.0477208	0.13035	0.0651752	0.159317	0.110436	0.0950472	0.0914264	0.151475	0.110316	0.0741128	0.116153	0.0796321	0.326897	0.0813793	0.078607					0.126573	18	0.110603	0.0260693		0.776373	0.163032	0.142461		0.0786241	0.0782104	0.311875	0.0840037	0.0549481	0.000631578	0.119449	0.238227	0	0.110816	0	0.0644369	0	0.159809
	0.0776366	0.47574	0.00930767	0.0581453	0.133454	0.0672442	0.152076	0.111341	0.0850899	0.109531	0.180295	0.107931	0.0734417	0.1111	0.0684337	0.32923	0.0882759	0.0938289					0.129561	18	0.109095	0.025714		0.776373	0.16688	0.140519		0.0755204	0.0415191	0.281943	0.074348	0.0555796	0.00442104	0.111396	0.25299	0	0.113149	0	0.0656034	0	0.150477
	0.0822356	0.472674	0.0244188	0.0415887	0.118971	0.0755206	0.184146	0.114962	0.0968576	0.0977628	0.197721	0.111509	0.0767971	0.0991	0.102028	0.332729	0.126897	0.0926583					0.136032	18	0.108031	0.025463		0.776373	0.175215	0.139148		0.0703479	0.0511747	0.278081	0.0820726	0.0492637	0.00189473	0.11408	0.266411	0	0.108483	0	0.052772	0	0.150477
	0.0717234	0.469608	0.0421581	0.0317773	0.0889693	0.0869003	0.191388	0.148455	0.104099	0.105005	0.205764	0.109123	0.0774681	0.0953104	0.085853	0.367724	0.125517	0.105539					0.139577	18	0.111832	0.026359		0.776373	0.179781	0.144044		0.0682787	0.0666237	0.20663	0.096556	0.0637903	0.015158	0.121462	0.275806	0	0.10965	0	0.0679364	0	0.156309
	0.0533272	0.446306	0.0559553	0.0274848	0.0755204	0.0713824	0.186215	0.132161	0.0977628	0.116772	0.215147	0.113298	0.0633758	0.095942	0.103273	0.354892	0.114483	0.0844614					0.133764	18	0.108243	0.0255131		0.776373	0.172294	0.139421		0.0672442	0.0791759	0.158352	0.109108	0.0682114	0.0378951	0.117436	0.276477	0	0.118982	0	0.0737688	0	0.115482
	0.0467571	0.413193	0.0598973	0.0342301	0.0879348	0.0744859	0.195526	0.139403	0.0995733	0.106815	0.206434	0.110316	0.065389	0.104153	0.113227	0.396886	0.129655	0.110223					0.138561	18	0.106706	0.0251508		0.776373	0.178472	0.137441		0.0703479	0.0550369	0.13035	0.0878658	0.0669482	0.0492637	0.11408	0.285201	0	0.115482	0	0.0656034	0	0.122481
	0.0559553	0.389891	0.0842066	0.0354565	0.0889693	0.0734514	0.189318	0.124919	0.0724169	0.120393	0.182306	0.112105	0.0720996	0.109205	0.118204	0.382888	0.110345	0.0938289					0.13422	18	0.0994697	0.0234452		0.776373	0.172881	0.128121		0.0796586	0.0366913	0.106211	0.0849692	0.0694745	0.0378951	0.116094	0.311373	0	0.10965	0	0.0691029	0	0.101484
	0.0520132	0.3764	0.0828926	0.0158339	0.0889693	0.0455191	0.170697	0.0923316	0.0787534	0.113151	0.158177	0.125224	0.0694154	0.108574	0.109494	0.408551	0.144828	0.0985133					0.129963	18	0.103191	0.0243223		0.776373	0.167398	0.132914		0.096211	0.0328289	0.112005	0.0907625	0.0821062	0.00947383	0.127502	0.330162	0	0.113149	0	0.0737688	0	0.10615
	0.0552983	0.366589	0.0881487	0.0109283	0.0993147	0.0217251	0.165524	0.109531	0.0887107	0.111341	0.176944	0.109123	0.065389	0.118679	0.126914	0.414383	0.135172	0.104368					0.13156	18	0.103568	0.0244113		0.776373	0.169455	0.1334		0.120005	0.0337947	0.129385	0.0975215	0.0909485	0	0.137568	0.332846	0	0.117815	0	0.0632704	0	0.102651
	0.0539842	0.361683	0.0855206	0.0115415	0.0900038	0.0268978	0.168628	0.138497	0.113151	0.113151	0.207775	0.0751341	0.065389	0.120574	0.121937	0.437713	0.150345	0.102026					0.135775	18	0.108058	0.0254694		0.776373	0.174884	0.139182		0.10966	0.0550369	0.154489	0.0656581	0.0821062	0.0315794	0.147634	0.343583	0	0.101484	0	0.0469396	0	0.097985
	0.0539842	0.352485	0.0743515	0.0170603	0.0858658	0.035174	0.171732	0.163843	0.108625	0.112246	0.210456	0.0608229	0.0808234	0.116784	0.139356	0.443545	0.148966	0.105539					0.13787	18	0.107873	0.0254259		0.776373	0.177582	0.138945		0.0900038	0.074348	0.150627	0.0308979	0.0713693	0.0555796	0.14562	0.33486	0	0.114316	0	0.0609374	0	0.0758217
	0.037559	0.350032	0.0736945	0.0133811	0.0910385	0.0393122	0.180008	0.161128	0.110436	0.0878055	0.198391	0.0679784	0.0969289	0.132574	0.136867	0.466875	0.153103	0.105539					0.139036	18	0.111652	0.0263166		0.776373	0.179084	0.143812		0.116902	0.0782104	0.123591	0.0115868	0.0663166	0.0612638	0.137568	0.33486	0	0.095652	0	0.0621039	0	0.0828206
	0.0415011	0.367202	0.0690955	0.0274848	0.107591	0.0517263	0.18518	0.162033	0.120393	0.094142	0.186327	0.0810972	0.0955868	0.148364	0.136867	0.462209	0.151724	0.105539					0.144115	18	0.109913	0.0259067		0.776373	0.185626	0.141572		0.131385	0.0888314	0.105246	0	0.0663166	0.0738957	0.130186	0.327478	0	0.097985	0	0.0702693	0	0.0606574
	0.0598973	0.383759	0.0664674	0.0262584	0.0848313	0.0506918	0.176904	0.164748	0.116772	0.0878055	0.184987	0.0840787	0.0882051	0.145837	0.133135	0.47854	0.172414	0.126616					0.146219	18	0.114659	0.0270254		0.776373	0.188336	0.147686		0.145868	0.106212	0.0849692	0.0125523	0.0637903	0.0783168	0.114752	0.332846	0	0.0839871	0	0.0749353	0	0.0898195
	0.0638394	0.415646	0.0704094	0.0317773	0.0734514	0.0579335	0.158283	0.181947	0.112246	0.059744	0.178954	0.0954084	0.0902183	0.147101	0.133135	0.484372	0.158621	0.134813					0.147106	18	0.119544	0.0281768		0.776373	0.189478	0.153978		0.133454	0.123592	0.107177	0.0202766	0.0688429	0.0682114	0.104686	0.337544	0	0.0874866	0	0.0772683	0	0.0746552
	0.0664674	0.459183	0.0684385	0.0422019	0.0537953	0.0517263	0.161386	0.161128	0.12673	0.0733221	0.176944	0.0948121	0.0969289	0.155311	0.136867	0.496037	0.172414	0.125445					0.151063	18	0.126966	0.0299263		0.776373	0.194576	0.163538		0.0951765	0.0869003	0.118764	0.0453812	0.0707377	0.0656851	0.106028	0.336873	0	0.0758217	0	0.0900996	0	0.0641568
	0.0835496	0.497202	0.0868347	0.0471075	0.0765551	0.0817276	0.150007	0.176516	0.116772	0.0724169	0.160188	0.106142	0.101626	0.164153	0.148066	0.497204	0.158621	0.146522					0.159512	18	0.128567	0.0303036		0.776373	0.205458	0.1656		0.105522	0.0849692	0.0955902	0.0695203	0.073264	0.0783168	0.105357	0.330162	0	0.0839871	0	0.0772683	0	0.0653233
	0.0842066	0.546259	0.0756655	0.0624377	0.0786241	0.090004	0.151041	0.17018	0.112246	0.0706065	0.146113	0.129994	0.115048	0.160996	0.164241	0.522867	0.187586	0.139497					0.167089	18	0.139037	0.0327712		0.776373	0.215218	0.179085		0.148972	0.0724169	0.0936591	0.0772446	0.0726324	0.0757905	0.102672	0.321438	0	0.0898195	0	0.104097	0	0.0653233
	0.0769795	0.581825	0.0796076	0.0685698	0.0755204	0.0827623	0.154145	0.144834	0.0787534	0.0869003	0.141421	0.132379	0.119074	0.164785	0.18415	0.512368	0.183448	0.130129					0.166536	18	0.144138	0.0339737		0.776373	0.214505	0.185656		0.143799	0.0772449	0.115867	0.0840037	0.062527	0.0707377	0.114752	0.326807	0	0.0944855	0	0.0935991	0	0.0781547
	0.0697524	0.60758	0.0690955	0.0636641	0.0848313	0.0806931	0.126212	0.133066	0.110436	0.081469	0.140751	0.134168	0.111692	0.185627	0.223966	0.532198	0.173793	0.151206					0.171122	18	0.152072	0.0358437		0.776373	0.220412	0.195875		0.15311	0.0521403	0.10428	0.139041	0.0637903	0.0802115	0.125488	0.332846	0.0228324	0.0839871	0	0.0994315	0	0.0676563
	0.0789506	0.618617	0.0638394	0.0753152	0.0786241	0.0869003	0.135523	0.120393	0.118583	0.0796586	0.153485	0.141324	0.108337	0.195101	0.232675	0.524033	0.198621	0.135983					0.174776	18	0.152596	0.0359672		0.776373	0.225118	0.19655		0.15311	0.0608302	0.0588991	0.153524	0.0612638	0.0701061	0.139581	0.317412	0.0315417	0.103817	0	0.101765	0.00611253	0.0828206
	0.0920908	0.64008	0.0756655	0.0716358	0.103453	0.0724169	0.144834	0.127635	0.0959524	0.0968576	0.154155	0.131187	0.109008	0.19447	0.265026	0.54503	0.187586	0.161745					0.181601	18	0.1584	0.0373352		0.776373	0.23391	0.204026		0.126212	0.0579335	0.0366911	0.177663	0.0492637	0.0663166	0.143607	0.302649	0.0638924	0.0758217	0	0.115762	0	0.0583244
	0.0730375	0.669514	0.0855206	0.0648905	0.123109	0.0775896	0.140696	0.135782	0.0678909	0.0905211	0.13874	0.120453	0.10364	0.198259	0.260049	0.567193	0.211034	0.154719					0.182369	18	0.168083	0.0396175		0.776373	0.234898	0.216497		0.123109	0.0801415	0.0405535	0.184422	0.047369	0.0669482	0.134883	0.315399	0.0589155	0.102651	0	0.111096	0	0.0548249
	0.0782936	0.68607	0.0993178	0.0501736	0.120005	0.0641407	0.143799	0.137592	0.0479762	0.0850899	0.134048	0.13715	0.0969289	0.189417	0.297376	0.573026	0.222069	0.16877					0.185069	18	0.17439	0.0411041		0.776373	0.238377	0.224622		0.127247	0.0955904	0.0308979	0.191181	0.0467374	0.0631587	0.140923	0.319425	0.0962431	0.0886531	0	0.111096	0	0.0664898
	0.0927477	0.708146	0.0993178	0.054466	0.106556	0.0858658	0.147938	0.14936	0.0606492	0.0832795	0.142091	0.147287	0.0774681	0.186259	0.322262	0.575358	0.211034	0.164087					0.189676	18	0.177859	0.0419219		0.776373	0.244311	0.22909		0.125178	0.0994526	0.0627613	0.207595	0.0378951	0.0524218	0.138239	0.324794	0.121128	0.102651	0	0.122761	0.00961199	0.0804876
	0.105231	0.738806	0.0920908	0.048334	0.0910385	0.0755206	0.156214	0.125824	0.0615544	0.0995733	0.132708	0.149076	0.0593495	0.195101	0.332215	0.591689	0.228966	0.166429					0.191651	18	0.187322	0.0441522		0.776373	0.246854	0.241278		0.13035	0.0801415	0.0376567	0.184422	0.0467374	0.0606323	0.130857	0.33486	0.131082	0.103817	0	0.104097	0	0.0851536
	0.10326	0.755976	0.0809215	0.0477208	0.108625	0.0889693	0.163455	0.127635	0.0896159	0.124919	0.126676	0.129994	0.0727707	0.198891	0.347146	0.605687	0.234483	0.165258					0.198445	18	0.19035	0.0448658		0.776373	0.255605	0.245178		0.112764	0.081107	0.0270357	0.150627	0.0454742	0.0701061	0.118107	0.340899	0.146013	0.118982	0	0.134426	0.0259428	0.0944855
	0.117714	0.769467	0.0802645	0.0452679	0.100349	0.0879348	0.163455	0.13035	0.10591	0.0968576	0.119303	0.107931	0.0895472	0.192575	0.358345	0.638349	0.244138	0.183993					0.201764	18	0.197651	0.0465869		0.776373	0.25988	0.254583		0.132419	0.0907625	0.00386218	0.126488	0.0543165	0.0637903	0.108041	0.332846	0.157211	0.0874866	0	0.135593	0.0142779	0.118982
	0.117714	0.781118	0.0986608	0.0452679	0.107591	0.092073	0.16449	0.122204	0.110436	0.098668	0.121984	0.0954084	0.0902183	0.17868	0.360833	0.637182	0.270345	0.185164					0.204335	18	0.199386	0.0469957		0.776373	0.263192	0.256817		0.166559	0.0801415	0.0357256	0.127454	0.0612638	0.0543165	0.0939486	0.34157	0.1597	0.102651	0	0.127427	0.0317753	0.120148
	0.121656	0.773146	0.105231	0.054466	0.0879348	0.0869003	0.136558	0.12854	0.129445	0.0923316	0.121984	0.0983899	0.102968	0.180575	0.380741	0.668678	0.284138	0.198045					0.208429	18	0.202946	0.0478349		0.776373	0.268465	0.261403		0.184146	0.0869003	0.0550369	0.118764	0.0675798	0.0416848	0.0939486	0.345597	0.179608	0.0746552	0	0.137926	0.0341082	0.144644
	0.133482	0.765787	0.105231	0.0618245	0.0951765	0.0879348	0.136558	0.140308	0.122204	0.0923316	0.11126	0.105546	0.109679	0.196996	0.396917	0.683842	0.297931	0.16877					0.211765	18	0.203977	0.0480777		0.776373	0.272763	0.26273		0.150007	0.098487	0.05214	0.134213	0.0682114	0.0113686	0.104015	0.329491	0.195784	0.093319	0	0.0935991	0.0562715	0.122481
	0.146622	0.754137	0.106545	0.0636641	0.110694	0.090004	0.140696	0.136687	0.139403	0.0887107	0.108579	0.111509	0.11035	0.19447	0.410604	0.711838	0.324138	0.169942					0.217699	18	0.206106	0.0485798		0.776373	0.280406	0.265474		0.120005	0.0869003	0.0791757	0.137109	0.0701061	0	0.106028	0.323452	0.20947	0.0839871	0.00014282	0.143758	0.0586045	0.131813
	0.141366	0.749231	0.107202	0.0783812	0.124143	0.0817276	0.122074	0.143023	0.152981	0.0923316	0.11126	0.0894455	0.117061	0.191943	0.430511	0.724669	0.331034	0.162916					0.219517	18	0.208426	0.0491264		0.776373	0.282746	0.268461		0.131385	0.0762791	0.0897969	0.138075	0.0745273	0	0.0939486	0.337544	0.229378	0.097985	0	0.127427	0.052772	0.118982
	0.149907	0.740646	0.124284	0.0826735	0.142765	0.0817276	0.155179	0.150265	0.168369	0.0787534	0.109249	0.0763267	0.12914	0.199522	0.444198	0.743333	0.347586	0.16877					0.227372	18	0.209259	0.0493229		0.776373	0.292864	0.269534		0.151041	0.0714514	0.0695203	0.154489	0.0726324	0	0.0899222	0.344926	0.243065	0.0816541	0.00233853	0.142592	0.0411072	0.150477
	0.151879	0.732674	0.141366	0.0894189	0.127247	0.0806931	0.160352	0.163843	0.177421	0.0823742	0.11126	0.0816935	0.131824	0.20647	0.459129	0.766662	0.377931	0.161745					0.233555	18	0.212291	0.0500375		0.776373	0.300828	0.27344		0.152076	0.0685547	0.056968	0.168007	0.0770536	0	0.0966328	0.344926	0.257996	0.108483	0.0133171	0.149591	0.0411072	0.110816
	0.144651	0.712438	0.15385	0.102296	0.126212	0.0755206	0.173801	0.135782	0.186474	0.0669856	0.127346	0.0900418	0.14793	0.211522	0.480282	0.794658	0.365517	0.171112					0.237023	18	0.213776	0.0503876		0.776373	0.305296	0.275353		0.155179	0.0656581	0.0801413	0.155455	0.0833694	0	0.104686	0.348952	0.279149	0.10615	0.0297852	0.146091	0.0189439	0.115482
	0.126912	0.695268	0.155163	0.115787	0.144834	0.090004	0.18518	0.169275	0.162938	0.0869003	0.135389	0.0960047	0.148601	0.214049	0.495213	0.819154	0.411034	0.166429					0.245452	18	0.215163	0.0507143		0.776373	0.316152	0.277138		0.150007	0.0540714	0.0849692	0.162214	0.0922116	0	0.106028	0.365057	0.294079	0.123648	0.0286876	0.134426	0.0247763	0.114316
	0.125598	0.678099	0.153193	0.11456	0.152076	0.10966	0.180008	0.188284	0.163843	0.098668	0.140751	0.0989863	0.125113	0.210259	0.501434	0.848317	0.430345	0.176967					0.249787	18	0.217709	0.0513145		0.776373	0.321735	0.280418		0.15311	0.0328289	0.0782102	0.141937	0.0922116	0	0.11408	0.383847	0.300301	0.116649	0.0253937	0.149591	0.0212769	0.135313
	0.162391	0.661542	0.176188	0.107202	0.173801	0.102418	0.216216	0.205483	0.154791	0.102289	0.145442	0.110316	0.0969289	0.214681	0.520098	0.862314	0.426207	0.160574					0.255493	18	0.21774	0.0513218		0.776373	0.329086	0.280458		0.137592	0.0164145	0.0811068	0.13035	0.101054	0	0.124817	0.400624	0.318965	0.151643	0.0572324	0.154256	0.0457731	0.137646
	0.180787	0.661542	0.209038	0.103523	0.176904	0.112764	0.211044	0.206388	0.187379	0.111341	0.132038	0.113298	0.0882051	0.212154	0.530052	0.892643	0.467586	0.175796					0.265138	18	0.223395	0.0526548		0.776373	0.341508	0.287742		0.163455	0.0231735	0.0762791	0.153524	0.102949	0	0.140923	0.401295	0.328919	0.135313	0.0528404	0.169421	0.0504391	0.150477
	0.184729	0.649891	0.241889	0.109655	0.166559	0.135523	0.191388	0.207293	0.181947	0.115867	0.114611	0.0995826	0.0848498	0.208365	0.540006	0.901975	0.496552	0.171112					0.266766	18	0.226609	0.0534122		0.776373	0.343606	0.291881		0.160352	0.063727	0.0704858	0.169938	0.097896	0	0.14562	0.406663	0.338872	0.145811	0.0572324	0.147258	0.0539385	0.155143
	0.215608	0.649278	0.286565	0.107202	0.168628	0.134489	0.197595	0.217251	0.185568	0.102289	0.11059	0.0942158	0.0989421	0.207101	0.538762	0.922972	0.506207	0.169942					0.272956	18	0.229999	0.0542112		0.776373	0.351578	0.296248		0.165524	0.0869003	0.0888314	0.179594	0.100422	0	0.133541	0.411361	0.337629	0.141145	0.0769937	0.156589	0.0481061	0.173807
	0.236633	0.641306	0.33387	0.106589	0.150007	0.139661	0.182077	0.23445	0.233545	0.118583	0.123995	0.096601	0.115719	0.211522	0.552448	0.938136	0.502069	0.186335					0.28353	18	0.229674	0.0541347		0.776373	0.365198	0.295829		0.177939	0.0936593	0.0444157	0.17187	0.0997907	0	0.149647	0.4174	0.351315	0.15281	0.0857766	0.164755	0.0726023	0.17264
	0.243203	0.639467	0.372633	0.0943246	0.171732	0.127247	0.200698	0.25708	0.274279	0.120393	0.128016	0.090638	0.138535	0.226681	0.55867	0.966132	0.537931	0.171112					0.295487	18	0.235811	0.0555812		0.776373	0.3806	0.303734		0.205871	0.0994526	0.0222077	0.157386	0.0909485	0	0.168436	0.43015	0.357536	0.139979	0.0967557	0.130927	0.0761018	0.174973
	0.244517	0.634561	0.419938	0.0949378	0.145868	0.12104	0.199664	0.293289	0.253459	0.123109	0.127346	0.105546	0.151285	0.231102	0.573601	0.981296	0.544828	0.178139					0.301307	18	0.239983	0.0565646		0.776373	0.388095	0.309108		0.218285	0.0994526	0.00193109	0.137109	0.0953697	0	0.187226	0.427466	0.372468	0.166808	0.0956575	0.139092	0.0866002	0.17614
	0.295763	0.624136	0.463301	0.111494	0.156214	0.0951765	0.193457	0.317729	0.23445	0.114057	0.149464	0.124031	0.126456	0.243102	0.600974	0.978963	0.561379	0.171112					0.308959	18	0.242838	0.0572374		0.776373	0.397952	0.312785		0.236907	0.098487	0.00289663	0.150627	0.0966328	0	0.215411	0.420084	0.399841	0.127147	0.0835809	0.146091	0.0749353	0.183139
	0.324015	0.6364	0.503378	0.128051	0.170697	0.056899	0.193457	0.344886	0.248933	0.100478	0.16555	0.117472	0.115719	0.281629	0.613417	0.99996	0.565517	0.172284					0.318819	18	0.250948	0.059149		0.776373	0.410652	0.323231		0.24001	0.0801415	0.00675881	0.173801	0.0922116	0	0.242924	0.422769	0.412284	0.14931	0.0978532	0.140259	0.0935991	0.191304
	0.332556	0.643759	0.537542	0.145221	0.167593	0.0465539	0.178973	0.377473	0.262511	0.101384	0.176944	0.116279	0.121087	0.290471	0.620882	0.997627	0.587586	0.175796					0.32668	18	0.25424	0.059925		0.776373	0.420777	0.327472		0.246218	0.107177	0.0086899	0.193112	0.087159	0	0.254332	0.425453	0.419749	0.141145	0.105539	0.13326	0.0970986	0.205302
	0.364749	0.649891	0.585504	0.150127	0.165524	0.0693134	0.195526	0.393767	0.256175	0.0995733	0.189678	0.122838	0.113034	0.292366	0.642035	0.989462	0.622069	0.179309					0.33783	18	0.257493	0.0606916		0.776373	0.435139	0.331661		0.280357	0.11297	0.0164145	0.17187	0.0808431	0	0.270438	0.430821	0.440901	0.131813	0.120908	0.107597	0.100598	0.200636
	0.385774	0.676259	0.623611	0.158098	0.187249	0.0755206	0.206906	0.416397	0.253459	0.122204	0.202413	0.124031	0.102968	0.312577	0.653233	0.98013	0.626207	0.174625					0.348981	18	0.258803	0.0610006		0.776373	0.449502	0.333349		0.292771	0.106212	0.0183456	0.149662	0.0682114	0	0.285201	0.419413	0.4521	0.142311	0.106636	0.13326	0.0912661	0.197136
	0.396943	0.690363	0.670915	0.172815	0.193457	0.090004	0.232769	0.444459	0.263417	0.094142	0.202413	0.122242	0.0882051	0.332156	0.664431	0.969631	0.664828	0.200387					0.360754	18	0.264008	0.0622272		0.776373	0.464666	0.340053		0.295875	0.0917282	0	0.149662	0.0593691	0	0.305333	0.407334	0.463298	0.123648	0.108832	0.105264	0.100598	0.185472
	0.389716	0.713051	0.726761	0.186306	0.195526	0.0982802	0.248287	0.467994	0.239881	0.0887107	0.198391	0.122838	0.0935736	0.330892	0.669408	0.964965	0.675862	0.191019					0.366748	18	0.270223	0.0636921		0.776373	0.472386	0.348058		0.300013	0.0926938	0.0125523	0.142903	0.0568428	0	0.340899	0.403308	0.468275	0.131813	0.111028	0.111096	0.10993	0.212301
	0.404827	0.733287	0.774066	0.204702	0.213113	0.148972	0.222423	0.455321	0.233545	0.106815	0.19437	0.115683	0.0949157	0.332156	0.675629	0.9568	0.713103	0.205071					0.376933	18	0.273175	0.0643881		0.776373	0.485505	0.351861		0.298978	0.10428	0.0241388	0.154489	0.0562112	0	0.363044	0.397939	0.474496	0.143478	0.126398	0.118095	0.113429	0.202969
	0.407455	0.757202	0.80823	0.218193	0.205871	0.21932	0.229665	0.457132	0.256175	0.100478	0.178284	0.112701	0.102297	0.342893	0.693049	0.938136	0.73931	0.208583					0.387499	18	0.275294	0.0648875		0.776373	0.499114	0.35459		0.310358	0.109108	0.0280012	0.141937	0.0612638	0	0.368413	0.390558	0.491916	0.137646	0.124202	0.132093	0.136759	0.244962
	0.400885	0.773759	0.835825	0.216966	0.173801	0.204836	0.25139	0.489719	0.282426	0.114962	0.173592	0.120453	0.112363	0.355524	0.695538	0.934637	0.736552	0.233173					0.3948	18	0.277119	0.0653175		0.776373	0.508519	0.35694		0.303117	0.108143	0.0280012	0.127454	0.0726324	0	0.378479	0.3919	0.494404	0.178473	0.139572	0.13326	0.144925	0.229798
	0.385774	0.792768	0.86539	0.223711	0.170697	0.216216	0.282426	0.518686	0.276995	0.117677	0.174263	0.133572	0.119745	0.369419	0.681851	0.929971	0.783448	0.233173					0.40421	18	0.281541	0.0663598		0.776373	0.520639	0.362636		0.307255	0.103315	0.0144834	0.12166	0.0713693	0	0.405992	0.395255	0.480717	0.165641	0.143964	0.146091	0.142592	0.263626
	0.381175	0.814231	0.89167	0.231683	0.197595	0.216216	0.297944	0.521402	0.305056	0.0932368	0.162869	0.140131	0.120416	0.376367	0.69927	0.919472	0.794483	0.228489					0.41065	18	0.285937	0.067396		0.776373	0.528934	0.368299		0.272081	0.115867	0.0154489	0.106211	0.0846327	0	0.433506	0.3919	0.498137	0.197136	0.160432	0.162422	0.169421	0.247295
	0.370662	0.809325	0.906781	0.247627	0.225527	0.205871	0.313462	0.537696	0.317729	0.0751325	0.150134	0.139535	0.0969289	0.381419	0.712957	0.915973	0.831724	0.249567					0.416003	18	0.291687	0.0687513		0.776373	0.535829	0.375705		0.261735	0.137109	0.0222077	0.108143	0.0808431	0	0.463032	0.37311	0.511824	0.193637	0.159334	0.168254	0.174087	0.274125
	0.362778	0.811778	0.928463	0.255598	0.226561	0.139661	0.320704	0.528643	0.333118	0.114962	0.134048	0.133572	0.114376	0.40163	0.722911	0.897309	0.844138	0.256593					0.418158	18	0.293484	0.0691749		0.776373	0.538605	0.37802		0.268977	0.142903	0.0531056	0.116833	0.076422	0	0.488533	0.363044	0.521778	0.232131	0.163726	0.182252	0.193917	0.265959
	0.352923	0.806259	0.938975	0.257438	0.224492	0.120005	0.323807	0.553989	0.357559	0.112246	0.123324	0.132976	0.135179	0.406683	0.721667	0.904308	0.867586	0.297577					0.424277	18	0.296622	0.0699146		0.776373	0.546487	0.382062		0.280357	0.125523	0.0646923	0.118764	0.0776852	0	0.503967	0.367742	0.520534	0.227465	0.185683	0.174087	0.199749	0.268292
	0.333213	0.797061	0.942917	0.270928	0.24001	0.131385	0.324842	0.572094	0.388336	0.100478	0.123995	0.138938	0.12914	0.41363	0.726644	0.908974	0.888276	0.317483					0.430464	18	0.29789	0.0702133		0.776373	0.554455	0.383694		0.29484	0.133247	0.0801413	0.146765	0.0865274	0	0.496585	0.3664	0.525511	0.246129	0.187879	0.188085	0.209081	0.253128
	0.348981	0.784184	0.965255	0.271542	0.231734	0.200698	0.34036	0.577525	0.399198	0.0932368	0.132708	0.154442	0.104311	0.426894	0.736598	0.899642	0.882759	0.343244					0.438517	18	0.294642	0.0694478		0.776373	0.564828	0.379511		0.315531	0.118764	0.101384	0.158352	0.0833694	0.00126316	0.479138	0.359689	0.535464	0.241463	0.204347	0.188085	0.232411	0.279957
	0.347667	0.752297	0.971168	0.273381	0.267943	0.228631	0.341394	0.57662	0.42907	0.119488	0.136729	0.165772	0.0949157	0.440789	0.745308	0.906641	0.893793	0.360808					0.447356	18	0.290023	0.068359		0.776373	0.576213	0.373561		0.335187	0.122626	0.0714514	0.152558	0.0833694	0.00884209	0.473098	0.357676	0.544174	0.263626	0.218619	0.205582	0.241743	0.272958
	0.360807	0.73574	0.972482	0.266023	0.279322	0.25139	0.344498	0.590198	0.467089	0.125824	0.131367	0.15802	0.105653	0.447105	0.752773	0.891477	0.886897	0.372517					0.452177	18	0.285937	0.0673959		0.776373	0.582422	0.368298		0.311393	0.139041	0.0386222	0.17187	0.0789483	0.0164212	0.459006	0.363044	0.55164	0.244962	0.220815	0.213747	0.241743	0.303287
	0.371319	0.742486	0.957371	0.267862	0.264839	0.278288	0.360016	0.594724	0.525023	0.109531	0.130697	0.149076	0.0996131	0.452157	0.740331	0.885644	0.884138	0.402963					0.456449	18	0.284502	0.0670577		0.776373	0.587925	0.36645		0.277253	0.134213	0.067589	0.156421	0.0682114	0.0284213	0.462361	0.348952	0.539197	0.269459	0.242772	0.207915	0.272072	0.275291
	0.378546	0.75475	0.956714	0.285032	0.279322	0.277253	0.363119	0.587482	0.577525	0.0841847	0.117962	0.148479	0.0882051	0.459736	0.749041	0.858815	0.896552	0.405304					0.459335	18	0.287587	0.0677848		0.776373	0.591642	0.370423		0.242079	0.116833	0.0724169	0.122626	0.0631587	0.0265266	0.450282	0.352978	0.547907	0.265959	0.249359	0.233578	0.288403	0.298621
	0.388402	0.786023	0.932405	0.287485	0.29484	0.264839	0.37243	0.59744	0.62007	0.111341	0.123995	0.170543	0.0969289	0.466684	0.749041	0.838985	0.853793	0.407646					0.464605	18	0.278294	0.0655946		0.776373	0.59843	0.358454		0.224492	0.120695	0.0888314	0.118764	0.0524218	0.0303161	0.443572	0.36036	0.547907	0.271792	0.249359	0.23941	0.294235	0.274125
	0.39103	0.833853	0.914665	0.310174	0.334152	0.264839	0.37243	0.582956	0.647226	0.110436	0.136729	0.182469	0.102968	0.477421	0.744064	0.843651	0.862069	0.426382					0.474306	18	0.276952	0.0652782		0.776373	0.610926	0.356725		0.250356	0.153524	0.0849692	0.159317	0.0492637	0.0378951	0.439545	0.369084	0.54293	0.261293	0.275708	0.25924	0.321064	0.292788
	0.381175	0.90008	0.900211	0.319372	0.382775	0.286564	0.394155	0.568473	0.645416	0.118583	0.135389	0.182469	0.100284	0.488789	0.752773	0.822654	0.855172	0.415843					0.480565	18	0.276202	0.0651015		0.776373	0.618988	0.35576		0.252425	0.169938	0.0859348	0.140972	0.047369	0.0423164	0.443572	0.37915	0.55164	0.286956	0.2801	0.267406	0.319898	0.269459
	0.391687	0.936873	0.888385	0.333476	0.446916	0.287599	0.402431	0.574809	0.644511	0.143023	0.140751	0.182469	0.100955	0.502684	0.761483	0.816821	0.848276	0.462682					0.492546	18	0.273549	0.0644761		0.776373	0.634419	0.352342		0.223458	0.169938	0.0550369	0.139041	0.0435795	0.0587375	0.438874	0.397939	0.56035	0.275291	0.284491	0.24291	0.328063	0.285789
	0.396286	0.955269	0.875902	0.348806	0.501746	0.297944	0.414846	0.558515	0.644511	0.169275	0.148123	0.187835	0.104311	0.519106	0.77517	0.792325	0.846897	0.443946					0.498934	18	0.268633	0.0633175		0.776373	0.642647	0.346011		0.218285	0.167042	0.0560024	0.128419	0.0309478	0.0688429	0.444243	0.412703	0.574037	0.312619	0.302058	0.255741	0.335062	0.283456
	0.401542	0.949137	0.869332	0.388664	0.558645	0.302082	0.409673	0.55761	0.62188	0.181042	0.162198	0.193202	0.104982	0.532369	0.768948	0.799324	0.851034	0.467365					0.506613	18	0.263645	0.0621418		0.776373	0.652538	0.339586		0.189318	0.149662	0.0762791	0.154489	0.0208424	0.0776852	0.451624	0.439545	0.567815	0.309119	0.319623	0.255741	0.338562	0.286956
	0.403513	0.929514	0.836481	0.434042	0.619682	0.318634	0.410707	0.554895	0.62007	0.187379	0.174933	0.202147	0.0922315	0.534895	0.785124	0.795825	0.841379	0.465023					0.511471	18	0.257567	0.0607092		0.776373	0.658795	0.331757		0.213113	0.154489	0.056968	0.172835	0.015158	0.0884222	0.456993	0.450282	0.58399	0.341781	0.342678	0.255741	0.358392	0.30212
	0.414682	0.909278	0.831882	0.465929	0.664167	0.345532	0.409673	0.528643	0.606492	0.240786	0.16689	0.202147	0.0908893	0.537422	0.771437	0.787659	0.851034	0.487272					0.517323	18	0.250562	0.0590579		0.776373	0.666333	0.322734		0.247252	0.137109	0.0849692	0.18925	0.00947383	0.0858959	0.471756	0.44894	0.570304	0.341781	0.36244	0.244076	0.336229	0.297454
	0.41731	0.874325	0.818085	0.493523	0.677616	0.386913	0.431398	0.529549	0.60106	0.265227	0.179625	0.207513	0.102968	0.537422	0.782635	0.794658	0.830345	0.488443					0.523256	18	0.239715	0.0565015		0.776373	0.673976	0.308763		0.255528	0.139041	0.0830381	0.187318	0.0145264	0.084001	0.46773	0.453638	0.581502	0.379108	0.376713	0.253408	0.356059	0.298621
	0.425194	0.857155	0.813486	0.533382	0.723135	0.418984	0.43864	0.516876	0.612828	0.296909	0.191689	0.219439	0.105653	0.522263	0.78388	0.786493	0.852414	0.506007					0.533579	18	0.235559	0.0555219		0.776373	0.687272	0.30341		0.242079	0.163179	0.050209	0.183456	0.010737	0.0802115	0.465046	0.447598	0.582746	0.389607	0.380006	0.260407	0.358392	0.288122
	0.451474	0.860834	0.801003	0.55975	0.750032	0.441743	0.452089	0.515971	0.608302	0.310488	0.190349	0.227788	0.127798	0.506474	0.787612	0.785326	0.848276	0.49664					0.540108	18	0.231094	0.0544694		0.776373	0.695681	0.297659		0.24001	0.203733	0.0666234	0.182491	0.010737	0.0802115	0.468401	0.428137	0.586479	0.422269	0.407453	0.261573	0.365391	0.284623
	0.462644	0.879844	0.798375	0.59225	0.771758	0.439674	0.463468	0.495151	0.616449	0.396483	0.207775	0.243292	0.150614	0.511526	0.792589	0.773661	0.852414	0.525914					0.554104	18	0.223937	0.0527825		0.776373	0.713709	0.28844		0.232769	0.179594	0.067589	0.18925	0.0132633	0.0745273	0.467059	0.430821	0.591456	0.440932	0.405257	0.256907	0.359558	0.300954
	0.471842	0.934419	0.785892	0.615551	0.782103	0.440709	0.468641	0.478857	0.626406	0.451701	0.220509	0.248658	0.156653	0.519106	0.791345	0.778327	0.851034	0.538794					0.564475	18	0.224818	0.05299		0.776373	0.727067	0.289574		0.217251	0.166076	0.0820724	0.193112	0.0227371	0.0789483	0.455651	0.437532	0.590212	0.461929	0.417334	0.272072	0.37239	0.291622
	0.460672	0.983476	0.779322	0.643759	0.801759	0.442778	0.456227	0.457132	0.610113	0.509634	0.232574	0.253429	0.168061	0.514053	0.791345	0.78066	0.868966	0.515375					0.570519	18	0.229769	0.0541571		0.776373	0.734851	0.295952		0.212078	0.161248	0.0646923	0.187318	0.0315794	0.0789483	0.445585	0.432164	0.590212	0.460763	0.430508	0.275571	0.393386	0.323117
	0.460672	1.04296	0.767496	0.657863	0.837967	0.467606	0.441743	0.440838	0.583861	0.553989	0.228552	0.258199	0.180141	0.519737	0.796322	0.78416	0.85931	0.556359					0.579876	18	0.235869	0.0555948		0.776373	0.746904	0.303808		0.20794	0.149662	0.0830381	0.187318	0.0322109	0.0852643	0.443572	0.413374	0.595189	0.466595	0.422823	0.261573	0.420216	0.340614
	0.454759	1.07914	0.768809	0.674419	0.857623	0.455192	0.445881	0.444459	0.584767	0.617354	0.210456	0.255814	0.184838	0.529211	0.791345	0.78416	0.871724	0.543478					0.586301	18	0.24402	0.0575161		0.776373	0.75518	0.314308		0.21932	0.139041	0.0897969	0.220147	0.0397899	0.0814747	0.43619	0.386531	0.590212	0.472427	0.440389	0.261573	0.414383	0.354612
	0.444247	1.10428	0.76421	0.683004	0.903142	0.448985	0.464503	0.439028	0.561231	0.66171	0.205764	0.248658	0.202286	0.529211	0.810009	0.779494	0.886897	0.557529					0.594121	18	0.251882	0.0593692		0.776373	0.765253	0.324434		0.228631	0.141937	0.10428	0.227872	0.0498953	0.0795799	0.436861	0.371097	0.608876	0.451431	0.442585	0.263906	0.430714	0.353446
	0.425851	1.11532	0.777351	0.694655	0.943489	0.432433	0.457261	0.434501	0.562136	0.706065	0.216488	0.254621	0.235168	0.534895	0.814986	0.773661	0.89931	0.568068					0.60257	18	0.255915	0.0603199		0.776373	0.776134	0.32963		0.236907	0.14773	0.118764	0.251045	0.0574744	0.0650535	0.435519	0.359689	0.613853	0.463096	0.44478	0.247575	0.450544	0.382608
	0.414025	1.12758	0.770124	0.70324	0.940385	0.43864	0.462434	0.430881	0.528643	0.739558	0.219839	0.271914	0.243891	0.548159	0.82494	0.781827	0.907586	0.595					0.608259	18	0.257276	0.0606406		0.776373	0.783463	0.331383		0.26277	0.168973	0.13035	0.263598	0.062527	0.0688429	0.429479	0.345597	0.623806	0.465429	0.44478	0.247575	0.443545	0.397772
	0.398914	1.12083	0.773409	0.714891	0.955903	0.460365	0.485193	0.435407	0.524117	0.752231	0.230563	0.280262	0.234496	0.556369	0.843604	0.791159	0.893793	0.596171					0.61376	18	0.257061	0.0605897		0.776373	0.790548	0.331104		0.30622	0.194077	0.157386	0.297392	0.0688429	0.0631587	0.428137	0.334189	0.64247	0.457263	0.441487	0.247575	0.462209	0.402438
	0.402199	1.11654	0.758955	0.721636	0.966249	0.475883	0.505884	0.434501	0.528643	0.765809	0.254692	0.270721	0.239194	0.57658	0.836138	0.781827	0.871724	0.6313					0.618804	18	0.252055	0.05941		0.776373	0.797045	0.324657		0.315531	0.221113	0.18249	0.316703	0.0713693	0.0429479	0.422098	0.312715	0.635005	0.463096	0.456857	0.268572	0.461043	0.407104
	0.394972	1.10428	0.753698	0.725929	0.991077	0.473814	0.523471	0.430881	0.529549	0.79206	0.292225	0.265355	0.249931	0.596159	0.875954	0.785326	0.874483	0.623103					0.626792	18	0.252483	0.0595109		0.776373	0.807334	0.325209		0.314496	0.20663	0.185387	0.303186	0.0631587	0.0423164	0.414045	0.293925	0.674821	0.447931	0.441487	0.268572	0.47854	0.41177
	0.389716	1.07239	0.747128	0.71857	1.00556	0.505884	0.540023	0.446269	0.534075	0.811975	0.329759	0.273703	0.26201	0.610054	0.882176	0.796991	0.875862	0.6676					0.637208	18	0.245062	0.0577617		0.776373	0.82075	0.31565		0.326911	0.173801	0.18925	0.295461	0.0612638	0.0530533	0.408676	0.299293	0.681042	0.482926	0.454661	0.248742	0.482039	0.417603
	0.393658	1.054	0.749756	0.700787	0.99625	0.52554	0.566921	0.467994	0.51235	0.852709	0.362601	0.290996	0.283484	0.627738	0.908305	0.78066	0.873103	0.674625					0.645637	18	0.237269	0.0559249		0.776373	0.831607	0.305613		0.343463	0.161248	0.205664	0.323462	0.0600007	0.0562112	0.397268	0.293254	0.707172	0.463096	0.442585	0.275571	0.454044	0.432767
	0.401542	1.02211	0.749099	0.704466	0.999353	0.530712	0.575197	0.488814	0.524117	0.883486	0.38807	0.289803	0.302274	0.644791	0.944388	0.777161	0.856552	0.701557					0.654639	18	0.232412	0.05478		0.776373	0.843201	0.299356		0.342428	0.164145	0.217251	0.348567	0.0606323	0.0486321	0.380492	0.270438	0.743255	0.484092	0.467836	0.276738	0.457543	0.425768
	0.41074	1.02027	0.742529	0.704466	1.01073	0.558645	0.570025	0.515971	0.525023	0.916979	0.412869	0.283244	0.331129	0.642897	0.958075	0.771328	0.855172	0.720293					0.66391	18	0.23025	0.0542705		0.776373	0.855144	0.296572		0.333118	0.167042	0.246218	0.320566	0.0637903	0.0397899	0.370426	0.235543	0.756942	0.445598	0.468934	0.274405	0.452877	0.442099
	0.425851	0.995127	0.739901	0.70508	1.03142	0.578301	0.565886	0.529549	0.526833	0.914264	0.424933	0.286822	0.36938	0.63216	0.969273	0.770162	0.877241	0.757764					0.672219	18	0.226228	0.0533224		0.776373	0.865846	0.291391		0.332083	0.173801	0.236562	0.303186	0.0568428	0.0391583	0.359018	0.191924	0.76814	0.470095	0.476619	0.28257	0.450544	0.439766
	0.446218	0.970599	0.732674	0.700174	1.04591	0.573128	0.561748	0.538601	0.537696	0.916074	0.452413	0.282051	0.398907	0.624581	0.986693	0.765496	0.853793	0.760106					0.674826	18	0.220601	0.0519962		0.776373	0.869203	0.284144		0.320703	0.18056	0.223044	0.282909	0.0656851	0.0492637	0.365057	0.167765	0.78556	0.460763	0.482108	0.276738	0.431881	0.451431
	0.456731	0.957722	0.740558	0.697721	1.04901	0.575197	0.565886	0.528643	0.565757	0.926937	0.480563	0.277877	0.423065	0.635949	0.97425	0.764329	0.866207	0.780012					0.681468	18	0.216365	0.0509978		0.776373	0.877758	0.278687		0.312427	0.192146	0.225941	0.273253	0.0738957	0.058106	0.372439	0.157699	0.773117	0.451431	0.500772	0.293068	0.448211	0.470095
	0.472499	0.946071	0.747785	0.685457	1.05522	0.570025	0.571059	0.516876	0.572094	0.926031	0.508043	0.274896	0.449236	0.645423	0.995402	0.78416	0.868966	0.776499					0.686985	18	0.214833	0.0506367		0.776373	0.884865	0.276714		0.301048	0.183456	0.203733	0.272288	0.0745273	0.0738957	0.352978	0.139581	0.794269	0.447931	0.520534	0.273238	0.457543	0.500423
	0.509948	0.931354	0.758297	0.679938	1.05832	0.574163	0.58037	0.505108	0.582956	0.938704	0.530161	0.264758	0.45192	0.65616	0.997891	0.775994	0.867586	0.775328					0.691053	18	0.212717	0.0501379		0.776373	0.890105	0.273989		0.291737	0.174766	0.168007	0.254908	0.0757905	0.0789483	0.34761	0.120791	0.796758	0.447931	0.529316	0.307066	0.463376	0.489925
	0.553968	0.931354	0.760268	0.684844	1.03039	0.583474	0.585543	0.500582	0.574809	0.935083	0.540885	0.254025	0.455276	0.662476	0.973006	0.782993	0.881379	0.77767					0.692668	18	0.207243	0.0488477		0.776373	0.892185	0.266938		0.281391	0.196974	0.169938	0.230769	0.0751589	0.0701061	0.331504	0.112738	0.771873	0.430434	0.540296	0.326897	0.461043	0.523753
	0.599959	0.938099	0.757641	0.681778	1.01384	0.610371	0.572094	0.501487	0.564852	0.938704	0.558311	0.243292	0.457289	0.658055	1.0178	0.782993	0.89931	0.763618					0.697749	18	0.209872	0.0494672		0.776373	0.89873	0.270323		0.267943	0.19794	0.175732	0.230769	0.0789483	0.0688429	0.315399	0.113409	0.816666	0.445598	0.561155	0.319898	0.470375	0.512088
	0.633466	0.945457	0.767496	0.679325	1.00142	0.637269	0.549334	0.506013	0.585672	0.923316	0.564343	0.232558	0.436486	0.651739	1.01158	0.80399	0.914483	0.770644					0.700811	18	0.210779	0.0496811		0.776373	0.902673	0.271492		0.20794	0.194077	0.183456	0.224975	0.0789483	0.0745273	0.308017	0.116765	0.810444	0.4316	0.58421	0.339728	0.472708	0.547083
	0.655147	0.96692	0.770124	0.684231	0.993146	0.64658	0.535885	0.488814	0.570283	0.901591	0.573056	0.236732	0.417696	0.654265	1.01407	0.805157	0.924138	0.769473					0.700406	18	0.213305	0.0502766		0.776373	0.902151	0.274746		0.155179	0.184422	0.198905	0.234631	0.0720008	0.0713693	0.293925	0.117436	0.812933	0.440932	0.596287	0.34906	0.45871	0.543583
	0.662374	0.99574	0.776694	0.690363	0.992112	0.651752	0.530713	0.51416	0.588387	0.900685	0.58244	0.237925	0.404946	0.66437	1.03646	0.830819	0.922759	0.767131					0.708324	18	0.216564	0.0510446		0.776373	0.91235	0.278943		0.096211	0.204698	0.177663	0.266494	0.0701061	0.0720008	0.287214	0.105357	0.83533	0.4351	0.618244	0.351393	0.479707	0.578578
	0.666973	1.00984	0.782607	0.684844	0.999353	0.65589	0.532782	0.53679	0.574809	0.898875	0.593164	0.245677	0.38817	0.655528	1.03771	0.85065	0.928276	0.754251					0.710899	18	0.218582	0.0515202		0.776373	0.915667	0.281542		0.0837968	0.218216	0.198905	0.256839	0.0669482	0.0650535	0.291912	0.0899222	0.836574	0.443265	0.639104	0.387554	0.480873	0.573912
	0.680113	1.03866	0.772752	0.681165	1.0097	0.679685	0.511057	0.565757	0.57843	0.875339	0.609249	0.254621	0.383472	0.637844	1.05015	0.87048	0.926897	0.756593					0.715665	18	0.220813	0.0520462		0.776373	0.921805	0.284416		0.0858658	0.207595	0.208561	0.285805	0.0637903	0.058106	0.306004	0.0785142	0.849017	0.445598	0.658865	0.403885	0.494871	0.61124
	0.687341	1.03499	0.772752	0.680552	1.01487	0.692099	0.506918	0.59925	0.588387	0.861761	0.630027	0.258199	0.381459	0.638475	1.07255	0.905474	0.946207	0.763618					0.724162	18	0.222792	0.0525125		0.776373	0.932751	0.286965		0.0631062	0.222079	0.204698	0.316703	0.076422	0.047369	0.291912	0.0718036	0.871413	0.446765	0.658865	0.426048	0.507702	0.605407
	0.684056	0.996354	0.770781	0.662768	1.00866	0.712789	0.499677	0.630027	0.593819	0.85452	0.668901	0.25164	0.36938	0.645423	1.08374	0.928804	0.925517	0.769473					0.725352	18	0.220707	0.0520212		0.776373	0.934283	0.28428		0.0755204	0.235596	0.209526	0.342773	0.0751589	0.0498953	0.270438	0.0718036	0.882611	0.443265	0.679725	0.438879	0.504203	0.636902
	0.678143	0.968759	0.786549	0.659703	0.991077	0.702444	0.486228	0.678003	0.582956	0.825553	0.691689	0.238521	0.361998	0.646055	1.09619	0.966132	0.929655	0.785867					0.726418	18	0.223308	0.0526342		0.776373	0.935656	0.28763		0.0693134	0.205664	0.20663	0.352429	0.076422	0.058106	0.255674	0.0704615	0.895054	0.444432	0.684116	0.449378	0.522867	0.63107
	0.691283	0.952203	0.798375	0.65357	1.00453	0.703479	0.491401	0.706065	0.593819	0.817406	0.701072	0.258199	0.360656	0.650476	1.11112	0.995294	0.950345	0.792892					0.735121	18	0.224261	0.0528589		0.776373	0.946866	0.288858		0.0672442	0.183456	0.180559	0.341808	0.0738957	0.05179	0.257688	0.0704615	0.909985	0.432767	0.701682	0.464542	0.536864	0.629903
	0.683398	0.947297	0.810201	0.656636	1.01177	0.728307	0.477952	0.72598	0.583861	0.795681	0.713807	0.265355	0.364682	0.667529	1.12729	1.03262	0.937931	0.811628					0.741218	18	0.227569	0.0536384		0.776373	0.954719	0.293118		0.0713824	0.177663	0.158352	0.333118	0.0814747	0.0429479	0.275135	0.0523428	0.92616	0.426934	0.704976	0.469208	0.538031	0.618238
	0.682084	0.950976	0.826626	0.650504	1.01901	0.730376	0.475883	0.741368	0.590198	0.749515	0.729893	0.27251	0.38213	0.682687	1.14098	1.05595	0.903448	0.819825					0.744665	18	0.22712	0.0535327		0.776373	0.959159	0.29254		0.0662097	0.17187	0.159317	0.337946	0.0808431	0.0448427	0.276477	0.0395926	0.939847	0.438599	0.728031	0.487872	0.533365	0.633403
	0.684056	0.940552	0.837139	0.644372	1.00349	0.758309	0.474848	0.753136	0.569378	0.716927	0.743968	0.273703	0.392867	0.692792	1.1584	1.08861	0.925517	0.842073					0.750008	18	0.23157	0.0545815		0.776373	0.966041	0.298271		0.092073	0.169938	0.164145	0.315738	0.0821062	0.0385267	0.25299	0.0241582	0.957266	0.407104	0.732423	0.484372	0.563694	0.600741
	0.684056	0.947297	0.860134	0.648051	0.989008	0.753136	0.478986	0.789344	0.575714	0.687961	0.742627	0.283244	0.415683	0.692792	1.17333	1.11661	0.893793	0.852611					0.754688	18	0.231305	0.054519		0.776373	0.972068	0.29793		0.115867	0.142903	0.202767	0.300289	0.0846327	0.0404215	0.24024	0.0255003	0.972198	0.428101	0.740108	0.487872	0.561361	0.625237
	0.691283	0.949137	0.880501	0.649278	0.954869	0.752101	0.477952	0.819216	0.570283	0.664425	0.719169	0.293977	0.449907	0.704161	1.19448	1.12827	0.904828	0.857296					0.758952	18	0.230911	0.0544263		0.776373	0.977561	0.297423		0.127247	0.151593	0.21532	0.287737	0.094738	0.0524218	0.222792	0.0154344	0.99335	0.442099	0.752184	0.491371	0.582357	0.615905
	0.699167	0.931967	0.892327	0.642533	0.938316	0.782103	0.489332	0.847278	0.573904	0.639079	0.705094	0.27251	0.47071	0.719319	1.20693	1.1516	0.89931	0.876031					0.763195	18	0.234995	0.0553889		0.776373	0.983026	0.302683		0.0972455	0.168007	0.195043	0.268425	0.0985276	0.0612638	0.206687	0.0120791	1.00579	0.426934	0.740108	0.504203	0.58469	0.621738
	0.706394	0.928287	0.90941	0.651731	0.92073	0.78831	0.498642	0.862667	0.573904	0.606492	0.69571	0.262373	0.49621	0.733214	1.22061	1.16677	0.921379	0.886569					0.7683	18	0.2388	0.0562858		0.776373	0.989602	0.307585		0.0755204	0.173801	0.173801	0.25008	0.0960013	0.0650535	0.194608	0.0120791	1.01948	0.445598	0.757673	0.507702	0.596355	0.622904
	0.724133	0.912344	0.917294	0.65541	0.884521	0.798655	0.504849	0.888012	0.60106	0.572999	0.679625	0.276088	0.523053	0.737635	1.22808	1.15977	0.915862	0.864321					0.769095	18	0.233738	0.0550926		0.776373	0.990626	0.301064		0.125178	0.182491	0.169938	0.225941	0.097896	0.0821062	0.180516	0.011408	1.02694	0.430434	0.758772	0.517034	0.598688	0.617072
	0.741872	0.897014	0.924521	0.666448	0.846243	0.802793	0.526574	0.931463	0.609207	0.570283	0.648123	0.275492	0.54654	0.761635	1.23803	1.16094	0.929655	0.867834					0.774704	18	0.233317	0.0549932		0.776373	0.99785	0.300521		0.111729	0.198905	0.136144	0.234631	0.108633	0.0903169	0.187226	0.00603955	1.0369	0.437433	0.745597	0.553195	0.617352	0.619405
	0.772095	0.872486	0.935033	0.673806	0.817277	0.802793	0.532782	0.945946	0.606492	0.553989	0.591153	0.276684	0.582777	0.776793	1.22808	1.1656	0.921379	0.856124					0.772849	18	0.232366	0.0547693		0.776373	0.995461	0.299297		0.0806931	0.217251	0.162214	0.226906	0.109265	0.111159	0.173805	0.00469743	1.02694	0.421102	0.753282	0.533365	0.602188	0.638069
	0.802974	0.846118	0.932405	0.683617	0.792448	0.796586	0.504849	0.989396	0.60106	0.548558	0.548257	0.277281	0.608949	0.782477	1.23679	1.17143	0.957241	0.859637					0.774449	18	0.239823	0.0565269		0.776373	0.997521	0.308902		0.0600025	0.199871	0.152558	0.214354	0.11558	0.11558	0.150989	0	1.03565	0.432767	0.724737	0.527532	0.650014	0.615905
	0.831882	0.828948	0.940946	0.702627	0.772792	0.781068	0.498642	1.02651	0.611923	0.561231	0.522118	0.274896	0.629752	0.779951	1.21812	1.16327	0.965517	0.845586					0.775321	18	0.239417	0.0564312		0.776373	0.998645	0.308379		0.0465536	0.22401	0.146765	0.200836	0.123791	0.11937	0.155686	0.00335531	1.01699	0.414103	0.751086	0.539197	0.634849	0.628737
	0.864733	0.809938	0.938318	0.70508	0.742791	0.753136	0.515195	1.06091	0.607397	0.547653	0.508713	0.270721	0.650555	0.764793	1.21066	1.1411	0.968276	0.845586					0.772531	18	0.239881	0.0565404		0.776373	0.995051	0.308976		0.0496573	0.220147	0.128419	0.168973	0.130739	0.126317	0.155686	0.0261714	1.00953	0.452597	0.740108	0.542697	0.669844	0.625237
	0.906124	0.788476	0.930434	0.713051	0.756239	0.737618	0.51416	1.13061	0.591103	0.540411	0.510724	0.267144	0.690818	0.756582	1.18951	1.12711	0.971034	0.83856					0.775539	18	0.24301	0.0572779		0.776373	0.998926	0.313006		0.0186216	0.211457	0.115867	0.16511	0.135791	0.13137	0.142265	0.0301978	0.988373	0.417603	0.734618	0.553195	0.683842	0.621738
	0.936347	0.772533	0.923864	0.722863	0.727273	0.694168	0.517264	1.17859	0.598345	0.534075	0.485255	0.274896	0.714976	0.739529	1.18204	1.12477	1	0.847927					0.776373	18	0.24984	0.0588879		0.776373	1	0.321804		0.035174	0.225941	0.0994526	0.17187	0.137054	0.129475	0.128173	0.0167765	0.980907	0.443265	0.742303	0.561361	0.707172	0.626404
	0.946202	0.747391	0.908096	0.738806	0.688995	0.67865	0.535885	1.22294	0.602871	0.528643	0.449732	0.283244	0.743161	0.721213	1.1808	1.11661	0.982069	0.832705					0.772667	18	0.253555	0.0597634		0.776373	0.995227	0.326589		0.0341395	0.228837	0.0946247	0.179594	0.132002	0.122528	0.12616	0.0187897	0.979663	0.421102	0.763163	0.571859	0.702506	0.622904
	0.96197	0.717344	0.898897	0.759042	0.691064	0.651752	0.550369	1.23199	0.598345	0.543127	0.428284	0.293977	0.777385	0.704792	1.16587	1.08628	0.983448	0.854954					0.77216	18	0.251618	0.0593069		0.776373	0.994574	0.324094		0.0455191	0.260701	0.0801413	0.156421	0.121265	0.125686	0.11408	0.0342241	0.964732	0.41527	0.75438	0.577691	0.728168	0.626404
	0.992849	0.67258	0.886414	0.767014	0.673477	0.644511	0.554507	1.19216	0.591103	0.544937	0.418901	0.31127	0.793491	0.677002	1.16711	1.08395	0.96	0.869005					0.766682	18	0.248521	0.0585768		0.776373	0.987518	0.320105		0.0289668	0.248149	0.0791757	0.174766	0.113686	0.120633	0.0939486	0.0463032	0.965976	0.401272	0.778533	0.575358	0.718836	0.635736
	1.01979	0.623523	0.87853	0.769467	0.640372	0.656925	0.562783	1.18945	0.593819	0.564852	0.429625	0.312463	0.807583	0.658686	1.15093	1.07228	0.937931	0.866663					0.763093	18	0.246074	0.0580001		0.776373	0.982895	0.316953		0.0600025	0.248149	0.0897969	0.181525	0.108001	0.120002	0.0932775	0.0409347	0.949801	0.393106	0.776337	0.569526	0.728168	0.612406
	1.03358	0.550551	0.872617	0.78541	0.619682	0.664167	0.588646	1.17134	0.586577	0.57662	0.419571	0.3065	0.817649	0.639739	1.17706	1.07112	0.915862	0.88774					0.760247	18	0.251334	0.0592401		0.776373	0.979229	0.323729		0.0817276	0.265529	0.0897969	0.168973	0.110528	0.125686	0.0946197	0.0241582	0.97593	0.356945	0.791708	0.592856	0.704839	0.621738
	1.01322	0.497202	0.862105	0.816684	0.581404	0.679685	0.608302	1.146	0.577525	0.629122	0.41689	0.304711	0.828386	0.618896	1.17458	1.05245	0.908966	0.892424					0.75603	18	0.249003	0.0586906		0.776373	0.973798	0.320726		0.122074	0.255873	0.111039	0.160283	0.121896	0.137054	0.0959618	0.0167765	0.973442	0.370943	0.796099	0.604521	0.706005	0.60774
	0.994163	0.446306	0.84108	0.830787	0.577266	0.707617	0.636234	1.11613	0.581146	0.671667	0.412198	0.312463	0.821675	0.594264	1.18702	1.05245	0.874483	0.879544					0.752027	18	0.246092	0.0580045		0.776373	0.968642	0.316977		0.135523	0.254908	0.127454	0.149662	0.140844	0.152212	0.0858959	0.0087238	0.985884	0.334782	0.820253	0.609187	0.708338	0.597242
	0.982995	0.397249	0.824655	0.831401	0.559679	0.738653	0.648649	1.08806	0.57843	0.708781	0.413539	0.329159	0.819662	0.56079	1.18577	1.04429	0.873103	0.888911					0.748543	18	0.24553	0.057872		0.776373	0.964154	0.316253		0.134489	0.249114	0.128419	0.136144	0.150949	0.156634	0.0664351	0.00335531	0.98464	0.314952	0.818056	0.610353	0.716503	0.58791
	0.964598	0.344513	0.800346	0.83508	0.520367	0.757274	0.654856	1.05367	0.582956	0.700634	0.41555	0.329755	0.827044	0.546264	1.18951	1.03262	0.866207	0.864321					0.738087	18	0.247053	0.058231		0.776373	0.950686	0.318215		0.122074	0.234631	0.142903	0.17187	0.145265	0.170529	0.0362373	0.000671061	0.988373	0.285789	0.84221	0.624351	0.696673	0.598408
	0.933719	0.305881	0.764868	0.827721	0.501746	0.781068	0.69003	0.998448	0.563042	0.710591	0.406836	0.344067	0.83107	0.543737	1.1808	1.03845	0.842759	0.849099					0.728552	18	0.24402	0.057516		0.776373	0.938404	0.314307		0.12104	0.226906	0.160283	0.179594	0.137686	0.193266	0.00335531	0	0.979663	0.283456	0.847699	0.616186	0.702506	0.576245
	0.910066	0.274608	0.7445	0.822203	0.49347	0.83176	0.71072	0.960429	0.570283	0.700634	0.384048	0.367323	0.840465	0.558264	1.18328	1.03262	0.844138	0.82685					0.725315	18	0.243339	0.0573555		0.776373	0.934235	0.31343		0.128281	0.237528	0.14773	0.195043	0.142107	0.200213	0	0	0.982152	0.255461	0.874048	0.636016	0.680342	0.594909
	0.902182	0.251306	0.713621	0.820363	0.465537	0.872107	0.724169	0.945041	0.570283	0.707875	0.352547	0.370304	0.839794	0.575317	1.18453	1.03146	0.816552	0.840902					0.721327	18	0.248925	0.0586721		0.776373	0.929098	0.320625		0.150007	0.265529	0.142903	0.212423	0.139581	0.207161	0	0	0.983396	0.232131	0.879537	0.629017	0.678009	0.592576
	0.908752	0.23107	0.70508	0.803806	0.48209	0.895901	0.748998	0.917884	0.5558	0.722359	0.330429	0.376267	0.824359	0.581633	1.18951	1.03029	0.815172	0.804602					0.718	18	0.250793	0.0591124		0.776373	0.924813	0.323031		0.137592	0.260701	0.156421	0.239459	0.142739	0.217898	0	0.010737	0.988373	0.209968	0.876244	0.643015	0.672177	0.624071
	0.91138	0.207155	0.710993	0.78725	0.473813	0.96211	0.78831	0.891633	0.549463	0.70697	0.320375	0.384615	0.825031	0.581633	1.17084	1.03262	0.771034	0.823337					0.716587	18	0.254751	0.0600454		0.776373	0.922993	0.32813		0.136558	0.274219	0.198905	0.281943	0.138949	0.219161	0	0.0301978	0.969709	0.202969	0.890516	0.652347	0.680342	0.62757
	0.896926	0.187532	0.70508	0.77008	0.444847	0.98487	0.811069	0.85633	0.53317	0.702444	0.316354	0.396541	0.841807	0.577211	1.16338	1.03612	0.775172	0.795235					0.710787	18	0.258046	0.0608219		0.776373	0.915523	0.332373		0.125178	0.304151	0.219182	0.299323	0.139581	0.221055	0	0.0241582	0.962243	0.173807	0.856482	0.688508	0.650014	0.661398
	0.884443	0.16791	0.726104	0.752297	0.445881	1.01798	0.818311	0.847278	0.51416	0.697013	0.309651	0.415027	0.859255	0.573422	1.15093	1.01396	0.735172	0.803431					0.707346	18	0.259447	0.0611522		0.776373	0.91109	0.334178		0.107591	0.31091	0.257804	0.316703	0.130107	0.219792	0	0.010737	0.949801	0.169141	0.874048	0.699006	0.659346	0.669564
	0.869989	0.150127	0.722162	0.746778	0.437605	1.01177	0.826587	0.849088	0.504203	0.700634	0.312332	0.440668	0.849189	0.573422	1.14222	1.01396	0.715862	0.819825					0.704801	18	0.259039	0.0610561		0.776373	0.907813	0.333653		0.108625	0.321531	0.281943	0.308013	0.120633	0.224213	0	0.0147634	0.941091	0.122481	0.859776	0.702506	0.638349	0.676563
	0.841738	0.130504	0.716249	0.746778	0.444847	1.04591	0.786241	0.852709	0.503298	0.697918	0.325737	0.459749	0.83107	0.584791	1.13725	0.995294	0.671724	0.818654					0.69947	18	0.256971	0.0605686		0.776373	0.900945	0.330989		0.0734514	0.339877	0.297392	0.313807	0.118107	0.22674	0	0.00939486	0.936114	0.131813	0.859776	0.731668	0.657013	0.662565
	0.823341	0.122532	0.692597	0.73574	0.437605	1.03556	0.746929	0.850899	0.486099	0.709686	0.308311	0.474657	0.822346	0.607528	1.136	0.955633	0.634483	0.832705					0.689592	18	0.254998	0.0601036		0.776373	0.888223	0.328448		0.0693134	0.348567	0.277115	0.326359	0.114949	0.22295	0	0.00134212	0.93487	0.0863201	0.838916	0.736334	0.660512	0.692894
	0.80166	0.109042	0.678799	0.721023	0.443812	1.01694	0.684857	0.825553	0.471615	0.741368	0.288204	0.501491	0.814965	0.631528	1.13725	0.921805	0.605517	0.852611					0.680447	18	0.2531	0.0596562		0.776373	0.876443	0.326003		0.0693134	0.316703	0.273253	0.357257	0.0991592	0.229898	0	0	0.936114	0.0828206	0.84221	0.754998	0.688508	0.692894
	0.783264	0.10291	0.652519	0.724089	0.464503	1.00039	0.637269	0.802923	0.484288	0.754946	0.286863	0.522361	0.811609	0.663107	1.10863	0.908974	0.595862	0.856124					0.675591	18	0.245818	0.05794		0.776373	0.870188	0.316624		0.0775896	0.31091	0.274219	0.378499	0.0941064	0.236845	0	0	0.907496	0.0489925	0.83672	0.750332	0.676843	0.699893
	0.751728	0.0930981	0.612441	0.727155	0.487262	0.954869	0.583474	0.796586	0.501487	0.751325	0.298257	0.536076	0.806241	0.682687	1.0937	0.882145	0.557241	0.883056					0.666602	18	0.239659	0.0564881		0.776373	0.85861	0.30869		0.0424157	0.314772	0.30222	0.375602	0.097896	0.233056	0	0	0.892565	0.0361611	0.831231	0.777161	0.706005	0.699893
	0.741872	0.0808339	0.568422	0.73574	0.503815	0.951765	0.528643	0.774861	0.51416	0.764904	0.290885	0.555158	0.802886	0.70795	1.07503	0.848317	0.532414	0.918185					0.66088	18	0.24121	0.0568537		0.776373	0.851241	0.310688		0.0341395	0.332152	0.3196	0.391051	0.101685	0.236845	0	0	0.873901	0.0233298	0.822448	0.792325	0.689674	0.725555
	0.746471	0.0753152	0.531629	0.748618	0.495539	0.959007	0.516229	0.758567	0.516876	0.77124	0.282172	0.566488	0.794833	0.729424	1.08623	0.820321	0.536552	0.939263					0.65971	18	0.245963	0.0579741		0.776373	0.849733	0.316811		0.0300013	0.338911	0.34567	0.409397	0.104843	0.23495	0	0	0.8851	0.00583244	0.824644	0.796991	0.714171	0.720889
	0.76421	0.0747018	0.547398	0.763948	0.496573	0.995215	0.540023	0.768525	0.518686	0.79206	0.268097	0.57424	0.786109	0.743319	1.06135	0.781827	0.504828	0.972049					0.664064	18	0.249758	0.0588685		0.776373	0.855342	0.321698		0.00724169	0.340842	0.364981	0.388155	0.106738	0.240635	0.00268425	0	0.860215	0	0.83672	0.796991	0.699006	0.750052
	0.765525	0.0612113	0.57105	0.777438	0.510022	1.03556	0.571059	0.767619	0.513255	0.79387	0.264075	0.579606	0.778727	0.761003	1.04891	0.741	0.491034	0.995469					0.668135	18	0.254269	0.0599318		0.776373	0.860585	0.327509		0	0.355326	0.366912	0.364016	0.114949	0.235582	0.0201318	0.00402637	0.847772	0	0.827937	0.80399	0.695507	0.743053
	0.761582	0.0532396	0.560538	0.782957	0.529678	1.0397	0.584508	0.757662	0.522307	0.800207	0.274799	0.585569	0.785438	0.788162	1.03397	0.716503	0.503448	1.01655					0.672046	18	0.253986	0.059865		0.776373	0.865622	0.327144		0	0.336014	0.378499	0.351463	0.123159	0.228003	0.0261714	0	0.832841	0	0.813665	0.80749	0.679176	0.768715
	0.769467	0.0434283	0.558567	0.80074	0.554507	1.06867	0.60313	0.742273	0.524117	0.803828	0.288204	0.588551	0.798188	0.804583	1.02775	0.678009	0.485517	1.04699					0.677029	18	0.259346	0.0611283		0.776373	0.872041	0.334048		0	0.327325	0.399741	0.33698	0.117475	0.229266	0.0301978	0	0.82662	0	0.816959	0.812155	0.67451	0.743053
	0.759611	0.0379093	0.546084	0.811778	0.563817	1.09453	0.637269	0.741368	0.549463	0.811069	0.302949	0.578414	0.806912	0.822267	1.00038	0.624351	0.466207	1.04699					0.677854	18	0.260536	0.0614089		0.776373	0.873103	0.335581		0	0.325393	0.408431	0.342773	0.102949	0.228635	0.0187897	0	0.799246	0	0.824644	0.820321	0.659346	0.748885
	0.776037	0.0268716	0.523088	0.809325	0.584508	1.13384	0.6352	0.735032	0.553989	0.787534	0.309651	0.581395	0.81832	0.821636	1.01033	0.595189	0.448276	1.04816					0.677688	18	0.267477	0.0630449		0.776373	0.87289	0.344521		0	0.325393	0.411328	0.343739	0.0991592	0.227371	0.0127502	0	0.809201	0	0.808176	0.819154	0.622018	0.725555
	0.771438	0.028098	0.493523	0.814231	0.616578	1.14729	0.638303	0.711496	0.544937	0.787534	0.321046	0.57424	0.833083	0.824162	0.986693	0.540364	0.449655	1.03762					0.67335	18	0.267781	0.0631166		0.776373	0.867302	0.344913		0	0.35436	0.420018	0.343739	0.0934748	0.229898	0.0416058	0	0.78556	0	0.810372	0.826153	0.616186	0.745386
	0.772752	0.0231924	0.459358	0.807486	0.624854	1.17212	0.625889	0.699728	0.544937	0.770335	0.330429	0.577817	0.845162	0.836162	0.996647	0.500703	0.438621	1.03762					0.670212	18	0.274508	0.0647022		0.776373	0.86326	0.353578		0	0.353395	0.426777	0.343739	0.0877906	0.220424	0.0684483	0	0.795514	0	0.810372	0.828486	0.62785	0.722056
	0.784578	0.010315	0.428479	0.814231	0.637269	1.16695	0.627958	0.699728	0.532264	0.734126	0.317694	0.586762	0.859255	0.83932	0.973006	0.456377	0.471724	1.03411					0.66523	18	0.277136	0.0653215		0.776373	0.856844	0.356962		0	0.335049	0.437398	0.351463	0.0802115	0.21474	0.065093	0	0.771873	0	0.785121	0.844817	0.596355	0.720889
	0.796404	0.010315	0.381175	0.821589	0.630027	1.17522	0.643476	0.699728	0.545842	0.699728	0.317024	0.603458	0.878044	0.847531	0.984205	0.430714	0.442759	1.02708					0.663018	18	0.283919	0.0669203		0.776373	0.853994	0.365699		0	0.334083	0.425811	0.312841	0.0745273	0.223582	0.0409347	0.0127502	0.783071	0	0.76975	0.837818	0.596355	0.729055
	0.79509	0.00602258	0.341754	0.832627	0.662097	1.15557	0.67865	0.703349	0.5558	0.66533	0.309651	0.631485	0.910926	0.849426	0.954342	0.395719	0.449655	1.03879					0.663127	18	0.287193	0.0676921		0.776373	0.854135	0.369917		0	0.334083	0.393948	0.300289	0.062527	0.229898	0.0275135	0.0147634	0.753209	0	0.731325	0.840151	0.578858	0.738387
	0.776694	0.000503654	0.315474	0.842438	0.679685	1.14005	0.688995	0.708781	0.571188	0.643605	0.310992	0.653548	0.930387	0.838057	0.948121	0.374723	0.448276	1.04816					0.662204	18	0.289951	0.068342		0.776373	0.852946	0.373468		0	0.326359	0.381396	0.308979	0.0524218	0.236214	0.0442901	0.00335531	0.746988	0	0.70278	0.845984	0.594022	0.71389
	0.766182	0.0109283	0.300362	0.855316	0.685892	1.10281	0.70141	0.70697	0.592008	0.649942	0.321046	0.680382	0.935085	0.817215	0.912038	0.340894	0.438621	1.04348					0.658921	18	0.285177	0.0672168		0.776373	0.848717	0.367319		0	0.317669	0.325393	0.322497	0.0467374	0.238108	0.0597245	0	0.710905	0	0.68741	0.834319	0.566027	0.734887
	0.761582	0.00295659	0.282623	0.86574	0.711755	1.05832	0.693133	0.696108	0.590198	0.62007	0.321716	0.71616	0.954545	0.79132	0.898351	0.331563	0.452414	1.0505					0.655503	18	0.284757	0.0671178		0.776373	0.844315	0.366778		0	0.329256	0.280978	0.304151	0.0378951	0.238108	0.0664351	0	0.697218	0	0.659963	0.814488	0.576525	0.715057
	0.747785	0	0.249116	0.866353	0.777964	1.0097	0.626924	0.655373	0.607397	0.628217	0.317024	0.74359	0.987427	0.779319	0.846092	0.298901	0.438621	1.06338					0.646844	18	0.288557	0.0680136		0.776373	0.833161	0.371674		0	0.304151	0.277115	0.288702	0.0322109	0.231161	0.0617377	0	0.644959	0	0.653376	0.809823	0.559028	0.723222
	0.735959	0	0.247802	0.839985	0.829691	0.965214	0.61244	0.614639	0.610113	0.632743	0.323727	0.763864	1.00756	0.76353	0.819963	0.260407	0.44	1.04933					0.639832	18	0.287635	0.0677963		0.776373	0.824129	0.370486		0	0.295461	0.308013	0.256839	0.0423164	0.23495	0.0671061	0	0.61883	0	0.63581	0.805157	0.534531	0.703392
	0.722819	0	0.248459	0.826495	0.862796	0.931075	0.604164	0.587482	0.647226	0.64089	0.352547	0.775194	1.01897	0.748372	0.768948	0.237077	0.449655	1.05987					0.637891	18	0.286016	0.0674146		0.776373	0.82163	0.3684		0	0.268425	0.349532	0.240424	0.0423164	0.237477	0.0724746	0	0.567815	0	0.603972	0.781827	0.527532	0.705725
	0.689969	0	0.224149	0.808712	0.892797	0.903142	0.60106	0.550369	0.666236	0.641795	0.366622	0.797853	1.04178	0.733214	0.746552	0.211414	0.435862	1.04582					0.630964	18	0.289684	0.0682792		0.776373	0.812707	0.373125		0	0.260701	0.34567	0.205664	0.0347373	0.236845	0.0671061	0	0.545419	0	0.58421	0.779494	0.492538	0.704559
	0.642007	0	0.209695	0.793995	0.905211	0.887625	0.587612	0.502392	0.669856	0.674383	0.376676	0.824687	1.07467	0.718055	0.704248	0.184585	0.423448	1.04465					0.623544	18	0.296018	0.0697722		0.776373	0.80315	0.381284		0	0.239459	0.34567	0.194077	0.0284213	0.233687	0.0590534	0	0.503114	0	0.550176	0.788826	0.47854	0.727888
	0.601929	0	0.204439	0.779278	0.89797	0.858658	0.577266	0.486099	0.678003	0.693392	0.386059	0.841383	1.09144	0.719319	0.671897	0.164755	0.423448	1.03411					0.617192	18	0.297173	0.0700443		0.776373	0.794968	0.382771		0	0.235596	0.362085	0.196974	0.0454742	0.240003	0.0536849	0	0.470764	0	0.522729	0.795825	0.475041	0.723222
	0.565794	0	0.192613	0.761495	0.908315	0.840036	0.571059	0.44808	0.681624	0.702444	0.395442	0.84198	1.10285	0.727529	0.648256	0.128594	0.408276	1.02708					0.608415	18	0.302822	0.0713759		0.776373	0.783663	0.390047		0	0.228837	0.36305	0.154489	0.0606323	0.248214	0.0671061	0	0.447123	0	0.499674	0.792325	0.452877	0.745386
	0.529658	0	0.192613	0.777438	0.938316	0.824518	0.570025	0.411871	0.675288	0.691582	0.430965	0.849731	1.11292	0.73195	0.638302	0.118095	0.383448	1.02474					0.605637	18	0.307692	0.0725238		0.776373	0.780085	0.39632		0.0268978	0.212423	0.348567	0.13035	0.0606323	0.26653	0.0697904	0	0.437168	0	0.472227	0.82382	0.440046	0.731388
	0.505349	0	0.181444	0.781731	0.9528	0.830726	0.573128	0.388336	0.68434	0.68615	0.465147	0.853309	1.12432	0.73574	0.629592	0.108763	0.386207	0.979075					0.603676	18	0.308886	0.0728051		0.776373	0.777559	0.397858		0.0258633	0.225941	0.346636	0.153524	0.0726324	0.287372	0.0684483	0	0.428459	0	0.448074	0.822654	0.426048	0.733721
	0.481697	0	0.152536	0.790929	0.954869	0.816242	0.561748	0.413682	0.668951	0.704255	0.483244	0.856291	1.13842	0.747108	0.637058	0.0994315	0.332414	0.98493					0.601322	18	0.316014	0.0744852		0.776373	0.774528	0.407039		0	0.227872	0.313806	0.158352	0.0783168	0.293688	0.0744878	0	0.435924	0	0.405257	0.843651	0.428381	0.680062
	0.491552	0	0.134796	0.794608	0.972456	0.837967	0.58037	0.372947	0.644511	0.715117	0.493968	0.842576	1.13909	0.755319	0.617149	0.0842672	0.331034	0.97322					0.598941	18	0.320962	0.0756516		0.776373	0.771461	0.413413		0	0.20663	0.287737	0.158352	0.0846327	0.298741	0.0905933	0	0.416016	0	0.392083	0.858815	0.434213	0.675396
	0.473156	0	0.108516	0.801967	0.976594	0.851416	0.579335	0.333118	0.649942	0.739558	0.521448	0.839594	1.12432	0.750266	0.59973	0.0819342	0.291034	0.934579					0.592028	18	0.324746	0.0765433		0.776373	0.762557	0.418286		0	0.18056	0.260701	0.173801	0.0960013	0.310741	0.0832116	0	0.398597	0	0.364636	0.885644	0.417883	0.621738
	0.464615	0	0.0894627	0.784184	1.01177	0.857623	0.559679	0.32135	0.625501	0.753136	0.541555	0.861061	1.10621	0.757214	0.604707	0.0761018	0.237241	0.91233					0.586874	18	0.331242	0.0780744		0.776373	0.755918	0.426653		0	0.175732	0.234631	0.155455	0.109896	0.327162	0.0711325	0	0.403574	0	0.314134	0.89381	0.407384	0.614739
	0.477755	0	0.0776366	0.763335	1.02004	0.874176	0.571059	0.30053	0.589293	0.764904	0.551609	0.877162	1.09346	0.754688	0.589776	0.059771	0.223448	0.913501					0.583452	18	0.335858	0.0791624		0.776373	0.75151	0.432598		0	0.178629	0.172835	0.117798	0.127581	0.350531	0.0791853	0	0.388642	0	0.293274	0.907807	0.373556	0.554082
	0.471842	0	0.0605543	0.741872	1.00349	0.876245	0.556576	0.282426	0.569378	0.782103	0.58244	0.881336	1.08473	0.73574	0.577333	0.052772	0.175172	0.91233					0.574797	18	0.339803	0.0800923		0.776373	0.740362	0.43768		0	0.196009	0.146765	0.091728	0.140844	0.354952	0.0758299	0	0.3762	0	0.255946	0.917139	0.374723	0.500423
	0.455417	0	0.0290179	0.727155	1.01177	0.880383	0.547265	0.276995	0.519591	0.807449	0.609249	0.89028	1.07735	0.718055	0.554937	0.0282758	0.144828	0.915843					0.566325	18	0.348902	0.0822369		0.776373	0.72945	0.449399		0	0.196009	0.107177	0.0801415	0.156634	0.360636	0.0637508	0	0.353804	0	0.246066	0.917139	0.344394	0.468928
	0.418624	0	0.00208051	0.707533	0.963145	0.869003	0.528643	0.260701	0.510539	0.837321	0.623324	0.905188	1.07735	0.709845	0.533784	0.0352747	0.0965517	0.904134					0.554613	18	0.352848	0.0831672		0.776373	0.714365	0.454483		0	0.164145	0.0878658	0.0782102	0.165476	0.365057	0.0570402	0	0.332651	0	0.206543	0.91364	0.318731	0.437433
	0.406798	0	0	0.67074	0.950731	0.858658	0.518298	0.262511	0.480667	0.845467	0.614611	0.928444	1.07467	0.699108	0.488991	0.0329417	0.0993103	0.92404					0.547555	18	0.354018	0.083443		0.776373	0.705273	0.45599		0	0.159317	0.0869003	0.0840037	0.17116	0.363794	0.0563692	0	0.287858	0	0.199955	0.91364	0.294235	0.37211
	0.37329	0	0	0.638853	0.967283	0.842105	0.508988	0.251649	0.456227	0.850899	0.597185	0.957066	1.06259	0.692792	0.471572	0.0189439	0.0731034	0.92404					0.538143	18	0.359546	0.0847457		0.776373	0.693151	0.463109		0	0.168007	0.0714514	0.0820726	0.184423	0.377689	0.0691193	0	0.270439	0	0.199955	0.879812	0.263906	0.321951
	0.35358	0	0	0.595316	0.992112	0.837967	0.488297	0.25889	0.431786	0.881676	0.597855	0.984496	1.04715	0.685844	0.436733	0.0294423	0.0648276	0.919356					0.533629	18	0.363322	0.0856359		0.776373	0.687337	0.467974		0	0.157386	0.056968	0.117798	0.209687	0.389058	0.0946197	0	0.2356	0	0.172508	0.885644	0.265073	0.265959
	0.34701	0	0	0.567721	1.02418	0.861761	0.469675	0.252554	0.391957	0.852709	0.602547	1	1.02769	0.662476	0.406871	0.0107785	0.04	0.918185					0.524229	18	0.369511	0.0870946		0.776373	0.675228	0.475945		0	0.172835	0.00579326	0.13035	0.224845	0.389058	0.112067	0	0.205737	0	0.16153	0.868147	0.240577	0.230965
	0.324672	0	0	0.535221	1.06867	0.869003	0.454158	0.221777	0.366611	0.794776	0.615282	0.994037	1.0136	0.649844	0.395672	0	0.0317241	0.911159					0.513678	18	0.372998	0.0879165		0.776373	0.661638	0.480437		0	0.174766	0	0.131316	0.243793	0.380215	0.108712	0	0.194539	0	0.132985	0.84715	0.254574	0.17264
	0.302991	0	0	0.496589	1.11729	0.893832	0.436571	0.206388	0.318634	0.773956	0.63874	0.992844	0.991454	0.64416	0.359589	0	0.0151724	0.897108					0.50474	18	0.380377	0.0896556		0.776373	0.650126	0.48994		0	0.163179	0	0.13035	0.26274	0.38211	0.100659	0	0.158456	0	0.130789	0.848317	0.206748	0.139979
	0.287879	0	0	0.472674	1.13384	0.917626	0.412776	0.21544	0.287857	0.754041	0.644772	0.986881	0.984743	0.634686	0.342169	0	0	0.879544					0.497496	18	0.383483	0.0903879		0.776373	0.640795	0.493942		0	0.159317	0	0.0926936	0.282951	0.387795	0.0885801	0	0.141036	0	0.113224	0.840151	0.202082	0.111983
	0.255029	0	0	0.45857	1.14315	0.940385	0.380706	0.204578	0.296909	0.730506	0.662198	0.961837	0.996151	0.635318	0.322262	0	0	0.898279					0.49366	18	0.387964	0.0914439		0.776373	0.635854	0.499713		0	0.199871	0	0.0936593	0.298109	0.3859	0.0758299	0	0.121128	0	0.10444	0.842484	0.156589	0.0921525
	0.231377	0	0	0.412579	1.14315	0.963145	0.373464	0.200957	0.351222	0.72598	0.678284	0.961837	1.00689	0.629002	0.293644	0	0	0.86315					0.490816	18	0.389433	0.0917902		0.776373	0.632191	0.501606		0	0.229803	0	0.110074	0.315794	0.376426	0.0644219	0	0.0925106	0	0.0824833	0.849483	0.141425	0.0734887
	0.164362	0	0	0.351259	1.1235	0.974525	0.357947	0.173801	0.360274	0.732316	0.685657	0.950507	1.02366	0.607528	0.261293	0	0	0.870176					0.479822	18	0.395465	0.093212		0.776373	0.618031	0.509375		0	0.231734	0	0.135178	0.322109	0.387163	0.0718036	0	0.06016	0	0.084679	0.84715	0.116929	0.0839871
	0.108516	0.00173019	0	0.305881	1.12143	0.992112	0.332083	0.158412	0.362085	0.720548	0.69504	0.926655	1.04917	0.561422	0.26627	0	0	0.837389					0.468819	18	0.399006	0.0940465		0.776373	0.603858	0.513935		0	0.219182	0	0.149662	0.341689	0.397268	0.0718036	0	0.0651369	0	0.0583299	0.863481	0.105264	0.0466595
	0.0776366	0	0	0.269089	1.11522	0.982801	0.323807	0.143929	0.359369	0.7296	0.713807	0.909362	1.07467	0.518474	0.210279	0	0	0.803431					0.457304	18	0.402981	0.0949836		0.776373	0.589026	0.519056		0	0.246218	0	0.17187	0.355584	0.40611	0.0697904	0	0.00914551	0	0.0506447	0.87048	0.107597	0.0279957
	0.0690955	0.00356979	0	0.247013	1.09763	0.935213	0.304151	0.135782	0.338549	0.700634	0.731903	0.894454	1.08607	0.478684	0.223966	0	0	0.778841					0.445865	18	0.397384	0.0936643		0.776373	0.574292	0.511847		0	0.273253	0	0.220147	0.360005	0.416847	0.0691193	0	0.0228324	0	0.0177091	0.877479	0.102931	0
	0.0546413	0.00418299	0	0.217579	1.06867	0.893832	0.296909	0.133066	0.322255	0.670762	0.737265	0.872987	1.09547	0.428788	0.2165	0	0	0.751909					0.431378	18	0.391318	0.0922345		0.776373	0.555633	0.504033		0	0.256839	0	0.19794	0.348005	0.438321	0.0556981	0	0.0153664	0	0.0264919	0.86698	0.105264	0
	0.0539842	0.0115415	0	0.205315	0.982801	0.833829	0.284495	0.131256	0.325876	0.653563	0.739276	0.867621	1.10285	0.368788	0.192859	0	0	0.705071					0.414396	18	0.378289	0.0891635		0.776373	0.533759	0.487251		0	0.253942	0	0.145799	0.349899	0.457269	0.0469743	0	0	0	0.00672994	0.869313	0.118095	0
	0.0461001	0.00724898	0	0.20041	0.892797	0.777965	0.280357	0.140308	0.299625	0.639079	0.741287	0.859869	1.10688	0.323314	0.19037	0	0	0.664087					0.398316	18	0.366315	0.0863413		0.776373	0.513048	0.471829		0	0.280012	0	0.117798	0.35432	0.468638	0.055027	0	0	0	0.00563237	0.838985	0.0924326	0
	0.036245	0.010315	0	0.169136	0.828656	0.736584	0.288633	0.129445	0.282426	0.611923	0.752681	0.845558	1.10688	0.291734	0.170463	0	0	0.625445					0.382562	18	0.359017	0.0846211		0.776373	0.492756	0.462428		0	0.29353	0	0.110074	0.35811	0.482532	0.0563692	0	0	0	0	0.82382	0.111096	0
	0.032303	0.00786218	0	0.14706	0.781068	0.673477	0.268977	0.122204	0.260701	0.600155	0.769437	0.821109	1.11359	0.249418	0.144333	0	0	0.584461					0.365342	18	0.353988	0.0834358		0.776373	0.470575	0.455951		0	0.3196	0	0.0675892	0.353689	0.500217	0.0570402	0	0	0	0	0.810989	0.0784348	0
	0.0165347	0.0121547	0	0.124985	0.766585	0.637269	0.29484	0.12854	0.219061	0.609207	0.802279	0.80322	1.09949	0.187522	0.123181	0	0	0.562213					0.354838	18	0.353979	0.0834337		0.776373	0.457046	0.45594		0	0.327325	0	0.0627613	0.34232	0.514112	0.0590534	0	0	0	0	0.779494	0.0691029	0
	0.00470861	0.0115415	0	0.107202	0.732445	0.595888	0.293806	0.133066	0.206388	0.636364	0.83244	0.771616	1.08138	0.13889	0.102028	0	0	0.503665					0.341746	18	0.350937	0.0827167		0.776373	0.440183	0.452021		0	0.34567	0	0.0463468	0.347373	0.518533	0.065093	0	0	0	0	0.735167	0.0656034	0
	0	0.0139943	0	0.104749	0.681753	0.571059	0.280357	0.138497	0.179232	0.632743	0.853887	0.738223	1.06661	0.119311	0.0883421	0	0	0.453314					0.329004	18	0.344984	0.0813135		0.776373	0.423771	0.444354		0	0.367878	0	0.0212424	0.35811	0.520428	0.087238	0	0	0	0	0.687341	0.059771	0
	0	0.0164471	0	0.100457	0.668305	0.58037	0.264839	0.150265	0.144834	0.615544	0.872654	0.71616	1.06997	0.136364	0.0746552	0	0	0.442775					0.325202	18	0.344901	0.0812938		0.776373	0.418873	0.444246		0	0.401673	0	0.0135178	0.357478	0.52106	0.0858959	0	0	0	0	0.648847	0.0457731	0
	0	0.0158339	0	0.0881925	0.616578	0.589681	0.246218	0.142118	0.160222	0.613733	0.908847	0.691115	1.06527	0.144574	0.0671892	0	0	0.395937					0.319195	18	0.343492	0.0809617		0.776373	0.411136	0.442431		0	0.410363	0	0.0125523	0.349268	0.534954	0.0684483	0	0	0	0	0.598688	0.0492726	0
	0	0.00847538	0	0.0765416	0.552438	0.565886	0.222423	0.134877	0.161128	0.598345	0.935657	0.669648	1.04044	0.137627	0.0659453	0	0	0.354953					0.30691	18	0.33809	0.0796885		0.776373	0.395313	0.435473		0	0.396845	0	0	0.348636	0.554534	0.0577113	0	0	0	0	0.562527	0.00611253	0
	0	0.0170603	0	0.069183	0.496573	0.56899	0.217251	0.133971	0.124919	0.582051	0.949062	0.646989	1.00823	0.116153	0.0547469	0	0	0.31397					0.294397	18	0.333061	0.0785031		0.776373	0.379196	0.428996		0	0.387189	0	0	0.354952	0.56906	0.0536849	0	0	0	0	0.504203	0.0166109	0
	0	0.0207396	0	0.069183	0.485193	0.572094	0.214147	0.098668	0.102289	0.577525	0.974531	0.623733	0.968638	0.0915209	0.0373276	0	0	0.270644					0.28368	18	0.33246	0.0783617		0.776373	0.365391	0.428222		0	0.351463	0	0	0.363163	0.574744	0.0516717	0	0	0	0	0.454044	0.0142779	0
	0	0.0139943	0	0.0599849	0.430363	0.556576	0.181042	0.0787534	0.0751325	0.563947	0.99933	0.597496	0.925019	0.0839418	0.0385716	0	0	0.244883					0.269391	18	0.328542	0.0774381		0.776373	0.346986	0.423176		0	0.30222	0	0	0.375794	0.578534	0.0301978	0	0	0	0	0.387554	0.00494604	0
	0	0.0201264	0	0.0556924	0.41588	0.501746	0.15311	0.0669856	0.0543127	0.525928	0.995308	0.577221	0.89415	0.0965737	0.0161753	0	0	0.187506					0.253373	18	0.32068	0.0755849		0.776373	0.326355	0.413048		0	0.291599	0	0	0.384636	0.586745	0.0295267	0	0	0	0	0.331563	0.0306088	0
	0	0.021966	0	0.0501736	0.375533	0.466572	0.138627	0.0534075	0.0461658	0.4689	0.997989	0.548599	0.877373	0.0732048	0.0298616	0	0	0.14301					0.23841	18	0.313997	0.0740099		0.776373	0.307082	0.404441		0	0.294496	0	0	0.391584	0.591165	0.0456322	0	0	0	0	0.274405	0.0224434	0
	0	0.0164471	0	0.0477208	0.364154	0.450019	0.111729	0.0289668	0.0144834	0.451701	1	0.509839	0.844491	0.037836	0.00124395	0	0	0.132471					0.222839	18	0.311872	0.073509		0.776373	0.287026	0.401704		0	0.246218	0	0	0.401689	0.58485	0.0536849	0	0	0	0	0.214914	0.0212769	0
	0	0.0188999	0	0.0507868	0.37243	0.403466	0.0796586	0.0199147	0.0117677	0.405535	0.985255	0.460942	0.815636	0.0277306	0.0186638	0	0	0.0797776					0.208359	18	0.30198	0.0711773		0.776373	0.268375	0.388962		0	0.205664	0	0	0.414321	0.577271	0.0489875	0	0	0	0	0.15309	0	0
	0	0.0262584	0	0.0428151	0.376568	0.39519	0.0455194	0.00724169	0	0.381094	0.955764	0.434705	0.778727	0.011941	0.00124395	0	0	0.0551875					0.195125	18	0.294517	0.0694184		0.776373	0.251329	0.37935		0	0.224975	0	0	0.407374	0.572218	0.0577113	0	0	0	0	0.115762	0.00144658	0
	0	0.0311642	0	0.0336169	0.363119	0.421053	0.0196561	0	0	0.351222	0.957775	0.432319	0.739806	0	0.00870936	0	0	0.0540163					0.189581	18	0.291304	0.068661		0.776373	0.244188	0.375212		0	0.226906	0	0	0.414321	0.557691	0.0590534	0	0	0	0	0.0609374	0.0131115	0
	0	0.0231924	0	0.0317773	0.38381	0.421053	0	0	0	0.327687	0.97319	0.417412	0.731082	0	0	0	0	0.00834923					0.184308	18	0.294853	0.0694975		0.776373	0.237397	0.379783		0	0.209526	0	0	0.412426	0.540007	0.0369084	0	0	0	0	0.0352747	0	0
	0	0.0446547	0	0.0268716	0.373464	0.39519	0	0	0	0.329497	0.980563	0.409064	0.721687	0	0	0	0	0					0.182277	18	0.292912	0.06904		0.776373	0.234781	0.377282		0	0.194077	0	0	0.420637	0.52106	0.00335531	0	0	0	0	0	0.00727901	0
	0	0.0391359	0	0.0317773	0.326911	0.373464	0	0	0	0.312298	0.979893	0.386404	0.701555	0	0	0	0	0					0.17508	18	0.286597	0.0675515		0.776373	0.22551	0.369148		0	0.174766	0	0	0.426953	0.502743	0	0	0	0	0	0	0	0
	0	0.0409755	0	0.0317773	0.322773	0.336222	0	0	0	0.273374	0.97185	0.368515	0.695516	0	0	0	0	0					0.168945	18	0.281271	0.0662962		0.776373	0.217607	0.362288		0	0.181525	0	0	0.43769	0.492638	0.0127502	0	0	0	0	0	0	0
	0	0.0440415	0	0.0176735	0.32898	0.324842	0	0	0	0.224492	0.939678	0.352415	0.691489	0	0	0	0	0					0.162423	18	0.274064	0.0645975		0.776373	0.209207	0.353005		0	0.143868	0	0	0.439585	0.483796	0.0208029	0	0	0	0	0	0.00144658	0
	0	0.0495604	0	0.0170603	0.308289	0.307255	0	0	0	0.179232	0.908177	0.332141	0.66666	0	0	0	0	0					0.153799	18	0.263247	0.062048		0.776373	0.198099	0.339073		0	0.121661	0	0	0.435164	0.469269	0.0295267	0	0	0	0	0	0	0
	0	0.0507868	0	0.0231924	0.293806	0.284495	0	0	0	0.133066	0.854558	0.316637	0.629081	0	0	0	0	0					0.143646	18	0.247688	0.0583807		0.776373	0.185021	0.319032		0	0.0955904	0	0	0.435795	0.44969	0.0315399	0	0	0	0	0	0	0
	0	0.0556924	0	0.0201264	0.278288	0.253459	0	0	0	0.102289	0.800938	0.29994	0.594856	0	0	0	0	0					0.133644	18	0.232567	0.0548165		0.776373	0.172139	0.299555		0	0.0666237	0	0	0.43769	0.423795	0.0248293	0	0	0	0	0	0	0
	0	0.0593717	0	0.0330037	0.279322	0.220354	0	0	0	0.0706065	0.763405	0.297555	0.574725	0	0	0	0	0					0.127686	18	0.222862	0.052529		0.776373	0.164464	0.287055		0	0.0482781	0	0	0.450322	0.411163	0.0255003	0	0	0	0	0	0	0
	0	0.0618245	0	0.0311642	0.260701	0.18518	0	0	0	0.0543127	0.731903	0.276088	0.560632	0	0	0	0	0					0.1201	18	0.213732	0.0503771		0.776373	0.154694	0.275295		0	0.0289668	0	0	0.460427	0.394742	0.022145	0	0	0	0	0	0	0
	0	0.0489472	0	0.030551	0.227596	0.17587	0	0	0	0.0235355	0.700402	0.248658	0.567343	0	0	0	0	0					0.112383	18	0.207725	0.0489613		0.776373	0.144754	0.267558		0	0.022208	0	0	0.470532	0.377689	0	0	0	0	0	0	0	0
	0	0.0593717	0	0.0317773	0.197595	0.178973	0	0	0	0.00181042	0.660858	0.238521	0.549895	0	0	0	0	0					0.1066	18	0.198091	0.0466904		0.776373	0.137305	0.255149		0	0.00965566	0	0	0.47748	0.368215	0	0	0	0	0	0	0	0
	0	0.0624377	0	0.0330037	0.170697	0.189318	0	0	0	0	0.605898	0.233751	0.535803	0	0	0	0	0					0.101717	18	0.1867	0.0440057		0.776373	0.131016	0.240478		0	0	0	0	0.486954	0.361268	0	0	0	0	0	0	0	0
	0	0.0569189	0	0.0366829	0.156214	0.193457	0	0	0	0	0.544906	0.234347	0.531777	0	0	0	0	0					0.0974612	18	0.176579	0.0416202		0.776373	0.125534	0.227441		0	0.00579349	0	0	0.492638	0.35811	0	0	0	0	0	0	0	0
	0	0.0605981	0	0.0268716	0.126212	0.167593	0	0	0	0	0.480563	0.239117	0.520369	0	0	0	0	0					0.0900736	18	0.164723	0.0388257		0.776373	0.116018	0.21217		0	0	0	0	0.500849	0.345478	0	0	0	0	0	0	0	0
	0	0.0612113	0	0.0464943	0.126212	0.137592	0	0	0	0	0.424263	0.216458	0.504934	0	0	0	0	0					0.0842869	18	0.152374	0.0359149		0.776373	0.108565	0.196264		0	0	0	0	0.512217	0.327794	0	0	0	0	0	0	0	0
	0	0.0630509	0	0.0409755	0.107591	0.14173	0	0	0	0	0.382708	0.209302	0.507618	0	0	0	0	0					0.0807209	18	0.147126	0.0346779		0.776373	0.103972	0.189504		0	0	0	0	0.510323	0.301267	0	0	0	0	0	0	0	0
	0	0.0630509	0	0.0464943	0.0982802	0.117936	0	0	0	0	0.330429	0.199761	0.517013	0	0	0	0	0					0.0762758	18	0.141706	0.0334005		0.776373	0.0982464	0.182524		0	0	0	0	0.509691	0.281056	0	0	0	0	0	0	0	0
	0	0.0636641	0	0.0477208	0.0765551	0.0786241	0	0	0	0	0.30429	0.190817	0.517013	0	0	0	0	0					0.071038	18	0.13802	0.0325317		0.776373	0.0914998	0.177776		0	0	0	0	0.507165	0.248214	0	0	0	0	0	0	0	0
	0	0.066117	0	0.0458811	0.061037	0.0248288	0	0	0	0	0.279491	0.200358	0.508961	0	0	0	0	0					0.0659263	18	0.135013	0.0318229		0.776373	0.0849157	0.173902		0	0	0	0	0.494533	0.20274	0	0	0	0	0	0	0	0
	0	0.0710226	0	0.0575321	0.033105	0.0113799	0	0	0	0	0.235925	0.197376	0.509632	0	0	0	0	0					0.0619985	18	0.131671	0.0310352		0.776373	0.0798566	0.169598		0	0	0	0	0.480006	0.154107	0	0	0	0	0	0	0	0
	0	0.0759284	0	0.0587585	0.0144834	0	0	0	0	0	0.208445	0.165772	0.496882	0	0	0	0	0					0.0566816	18	0.125889	0.0296724		0.776373	0.0730082	0.162151		0	0	0	0	0.478743	0.113054	0	0	0	0	0	0	0	0
	0	0.072249	0	0.0648905	0.0134489	0	0	0	0	0	0.200402	0.146094	0.472723	0	0	0	0	0					0.0538782	18	0.119394	0.0281413		0.776373	0.0693973	0.153784		0	0	0	0	0.464217	0.0795799	0	0	0	0	0	0	0	0
	0	0.0710226	0	0.0575321	0	0	0	0	0	0	0.190349	0.140131	0.436486	0	0	0	0	0					0.0497511	18	0.111194	0.0262087		0.776373	0.0640815	0.143223		0	0	0	0	0.442743	0.0644219	0	0	0	0	0	0	0	0
	0	0.0593717	0	0.069183	0	0	0	0	0	0	0.187668	0.148479	0.406959	0	0	0	0	0					0.0484256	18	0.105435	0.0248513		0.776373	0.0623742	0.135805		0	0	0	0	0.430742	0.0663166	0	0	0	0	0	0	0	0
	0	0.0667302	0	0.0710226	0	0	0	0	0	0	0.185657	0.159809	0.371393	0	0	0	0	0					0.0474784	18	0.0990727	0.0233517		0.776373	0.0611542	0.12761		0	0	0	0	0.414321	0.0600007	0	0	0	0	0	0	0	0
	0	0.066117	0	0.0753152	0	0	0	0	0	0	0.162198	0.176506	0.324419	0	0	0	0	0					0.0446975	18	0.0897029	0.0211432		0.776373	0.0575722	0.115541		0	0	0	0	0.39411	0.0524218	0	0	0	0	0	0	0	0
	0	0.0630509	0	0.0826735	0	0	0	0	0	0	0.154826	0.177102	0.288852	0	0	0	0	0					0.0425836	18	0.0829393	0.019549		0.776373	0.0548494	0.106829		0	0	0	0	0.372005	0.0480006	0	0	0	0	0	0	0	0
	0	0.0679566	0	0.0875793	0	0	0	0	0	0	0.155496	0.157424	0.259326	0	0	0	0	0					0.0404323	18	0.0763404	0.0179936		0.776373	0.0520785	0.0983295		0	0	0	0	0.341689	0.0353688	0	0	0	0	0	0	0	0
	0	0.0538528	0	0.0838999	0	0	0	0	0	0	0.13807	0.134168	0.241878	0	0	0	0	0					0.0362149	18	0.0694098	0.0163601		0.776373	0.0466463	0.0894027		0	0	0	0	0.320215	0.00189473	0	0	0	0	0	0	0	0
	0	0.0575321	0	0.0924849	0	0	0	0	0	0	0.119303	0.107334	0.219062	0	0	0	0	0					0.0330954	18	0.0622566	0.014674		0.776373	0.0426282	0.080189		0	0	0	0	0.299372	0	0	0	0	0	0	0	0	0
	0	0.0581453	0.00142352	0.0992302	0	0	0	0	0	0	0.0991957	0.104353	0.201614	0	0	0	0	0					0.0313312	18	0.0578729	0.0136408		0.776373	0.0403559	0.0745427		0	0	0	0	0.274109	0	0	0	0	0	0	0	0	0
	0	0.0599849	0.00405162	0.0980038	0	0	0	0	0	0	0.0770777	0.101968	0.186851	0	0	0	0	0					0.0293298	18	0.0536803	0.0126526		0.776373	0.037778	0.0691424		0	0	0	0	0.247582	0	0	0	0	0	0	0	0	0
	0	0.0520132	0.0158777	0.102296	0	0	0	0	0	0	0.0482574	0.0781156	0.183496	0	0	0	0	0					0.0266698	18	0.0501296	0.0118157		0.776373	0.0343517	0.0645689		0	0	0	0	0.233687	0	0	0	0	0	0	0	0	0
	0	0.0538528	0.0178488	0.10291	0	0	0	0	0	0	0.0623324	0.0596303	0.18618	0	0	0	0	0					0.0268197	18	0.0502733	0.0118495		0.776373	0.0345448	0.0647541		0	0	0	0	0.207161	0	0	0	0	0	0	0	0	0
	0	0.0471075	0.0263898	0.0967774	0	0	0	0	0	0	0.0831099	0.0667858	0.174772	0	0	0	0	0					0.0274968	18	0.0488605	0.0115165		0.776373	0.035417	0.0629343		0	0	0	0	0.173686	0	0	0	0	0	0	0	0	0
	0	0.0409755	0.031646	0.105976	0	0	0	0	0	0	0.0878016	0.084675	0.163364	0	0	0	0	0					0.0285799	18	0.0489751	0.0115435		0.776373	0.036812	0.0630819		0	0	0	0	0.142739	0	0	0	0	0	0	0	0	0
	0	0.0397491	0.038216	0.110268	0	0	0	0	0	0	0.0690349	0.0739415	0.162693	0	0	0	0	0					0.027439	18	0.0474958	0.0111949		0.776373	0.0353426	0.0611765		0	0	0	0	0.102317	0	0	0	0	0	0	0	0	0
	0	0.0379093	0.038873	0.112721	0	0	0	0	0	0	0.0495979	0.0632081	0.152627	0	0	0	0	0					0.0252742	18	0.0446597	0.0105264		0.776373	0.0325542	0.0575235		0	0	0	0	0.0663166	0	0	0	0	0	0	0	0	0
	0	0.0360697	0.0467571	0.115174	0	0	0	0	0	0	0.0321716	0.039356	0.13585	0	0	0	0	0					0.022521	18	0.0410609	0.00967814		0.776373	0.029008	0.0528881		0	0	0	0	0.0240003	0	0.00402637	0	0	0	0	0	0	0
	0	0.0415887	0.0552983	0.124985	0	0	0	0	0	0	0.0241287	0	0.118403	0	0	0	0	0					0.0202446	18	0.0403171	0.00950283		0.776373	0.0260759	0.0519301		0	0	0	0	0	0	0.0167765	0	0	0	0	0	0	0
	0	0.0274848	0.0736945	0.126211	0	0	0	0	0	0	0.0509383	0	0.102297	0	0	0	0	0					0.0211459	18	0.0399458	0.00941532		0.776373	0.0272368	0.0514519		0	0	0	0	0	0	0.0147634	0	0	0	0	0	0	0
	0	0.030551	0.0658104	0.126825	0	0	0	0	0	0	0.0663539	0	0.0707575	0	0	0	0	0					0.0200165	18	0.0372167	0.00877206		0.776373	0.0257821	0.0479366		0	0	0	0	0	0	0.0194608	0	0	0	0	0	0	0
	0	0.0336169	0.0769795	0.124985	0	0	0	0	0	0	0.0549598	0	0.043244	0	0	0	0	0					0.0185436	18	0.0354618	0.00835843		0.776373	0.0238849	0.0456763		0	0	0	0	0	0	0.0261714	0	0	0	0	0	0	0
	0	0.0287112	0.0769795	0.132957	0	0	0	0	0	0	0.0542895	0	0.0351912	0	0	0	0	0					0.0182293	18	0.0364868	0.00860002		0.776373	0.0234801	0.0469965		0	0	0	0	0	0	0.0208029	0	0	0	0	0	0	0
	0	0.0274848	0.0828926	0.137862	0	0	0	0	0	0	0.0422252	0	0.0345202	0	0	0	0	0					0.0180547	18	0.0373691	0.00880799		0.776373	0.0232552	0.048133		0	0	0	0	0	0	0.011408	0	0	0	0	0	0	0
	0	0.0287112	0.0802645	0.128664	0	0	0	0	0	0	0.0274799	0	0.0197568	0	0	0	0	0					0.0158265	18	0.0346903	0.00817658		0.776373	0.0203852	0.0446825		0	0	0	0	0	0	0	0	0	0	0	0	0	0
	0	0.021966	0.0842066	0.132343	0	0	0	0	0	0	0.0147453	0	0	0	0	0	0	0					0.0140701	18	0.0357623	0.00842927		0.776373	0.0181228	0.0460634		0	0	0	0	0	0	0	0	0	0	0	0	0	0
	0	0.0176735	0.0993178	0.138475	0	0	0	0	0	0	0.0134048	0	0	0	0	0	0	0					0.0149373	18	0.0387414	0.00913145		0.776373	0.0192399	0.0499006		0	0	0	0	0	0	0	0	0	0	0	0	0	0
	0	0.0158339	0.0934047	0.139089	0	0	0	0	0	0	0.0174263	0	0	0	0	0	0	0					0.0147641	18	0.0381181	0.00898453		0.776373	0.0190167	0.0490977		0	0	0	0	0	0	0	0	0	0	0	0	0	0
	0	0.00847538	0.104574	0.137249	0	0	0	0	0	0	0.00536193	0	0	0	0	0	0	0					0.0142033	18	0.0392895	0.00926063		0.776373	0.0182945	0.0506065		0	0	0	0	0	0	0	0	0	0	0	0	0	0
	0	0.00540938	0.111144	0.144608	0	0	0	0	0	0	0	0	0	0	0	0	0	0					0.0145089	18	0.04166	0.00981935		0.776373	0.0186881	0.0536598		0	0	0	0	0	0	0	0	0	0	0	0	0	0
	0	0.00111685	0.120999	0.140928	0	0	0	0	0	0	0	0	0	0	0	0	0	0					0.0146136	18	0.0424672	0.0100096		0.776373	0.0188229	0.0546994		0	0	0	0	0	0	0	0	0	0	0	0	0	0
	0	0.00418299	0.115743	0.143994	0	0	0	0	0	0	0	0	0	0	0	0	0	0					0.0146622	18	0.0422031	0.00994736		0.776373	0.0188856	0.0543593		0	0	0	0	0	0	0	0	0	0	0	0	0	0
	0	0	0.122313	0.145221	0	0	0	0	0	0	0.016756	0	0	0	0	0	0	0					0.0157939	18	0.0432777	0.0102006		0.776373	0.0203432	0.0557434		0	0	0	0	0	0	0	0	0	0	0	0	0	0
	0	0	0.120342	0.137862	0	0	0	0	0	0	0.0301609	0	0	0	0	0	0	0					0.0160203	18	0.0418528	0.00986481		0.776373	0.0206348	0.0539082		0	0	0	0	0	0	0	0	0	0	0	0	0	0
	0	0	0.117057	0.135409	0	0	0	0	0	0	0.0288204	0	0	0	0	0	0	0					0.015627	18	0.0409253	0.00964619		0.776373	0.0201283	0.0527135		0	0	0	0	0	0	0	0	0	0	0	0	0	0
	0	0	0.125598	0.136636	0	0	0	0	0	0	0.0335121	0	0	0	0	0	0	0					0.0164303	18	0.0425013	0.0100176		0.776373	0.0211629	0.0547434		0	0	0	0	0	0	0	0	0	0	0	0	0	0
	0	0	0.124941	0.135409	0	0	0	0	0	0	0.0650134	0	0	0	0	0	0	0					0.0180758	18	0.0435833	0.0102727		0.776373	0.0232823	0.0561371		0	0	0	0	0	0	0	0	0	0	0	0	0	0
	0	0	0.130854	0.128051	0	0	0	0	0	0	0.099866	0	0	0	0	0	0	0					0.0199317	18	0.0462361	0.0108979		0.776373	0.0256729	0.0595539		0	0	0	0	0	0	0	0	0	0	0	0	0	0
	0	0	0.135453	0.128051	0	0	0	0	0	0	0.115282	0	0	0	0	0	0	0					0.0210437	18	0.0485456	0.0114423		0.776373	0.0271051	0.0625287		0	0	0	0	0	0	0	0	0	0	0	0	0	0
	0	0	0.128226	0.126211	0	0	0	0	0	0	0.129357	0	0	0	0	0	0	0					0.0213219	18	0.0490625	0.0115641		0.776373	0.0274635	0.0631945		0	0	0	0	0	0	0	0	0	0	0	0	0	0
	0	0	0.12297	0.127438	0	0	0	0	0	0	0.122654	0	0	0	0	0	0	0					0.0207257	18	0.0476964	0.0112422		0.776373	0.0266955	0.0614349		0	0	0	0	0	0	0	0	0	0	0	0	0	0
	0	0	0.127569	0.123145	0	0	0	0	0	0	0.126005	0	0	0	0	0	0	0					0.0209289	18	0.0481613	0.0113517		0.776373	0.0269573	0.0620337		0	0	0	0	0	0	0	0	0	0	0	0	0	0
	0	0	0.127569	0.128664	0	0	0	0	0	0	0.143432	0	0	0.00688821	0	0	0	0					0.0225863	18	0.0510282	0.0120275		0.776373	0.0290921	0.0657264		0	0	0	0	0	0	0	0	0	0	0	0	0	0
	0	0	0.12954	0.134796	0	0	0	0	0	0	0.162198	0	0	0.0169936	0	0	0	0					0.0246405	18	0.0545673	0.0128616		0.776373	0.0317379	0.0702849		0	0	0	0	0	0	0	0	0	0	0	0	0	0
	0	0	0.128226	0.129891	0	0	0	0	0	0	0.16622	0	0	0.0302569	0	0	0	0					0.0252552	18	0.0544368	0.0128309		0.776373	0.0325297	0.0701168		0	0	0	0	0	0	0	0	0	0	0	0	0	0
	0	0	0.137424	0.122532	0	0	0	0	0	0	0.16689	0	0	0.0460467	0	0	0	0					0.0262718	18	0.0550125	0.0129666		0.776373	0.0338392	0.0708584		0	0	0	0	0	0	0	0	0	0	0	0	0	0
	0	0	0.138081	0.125598	0	0	0	0	0	0	0.176273	0	0	0.077626	0	0	0	0					0.0287544	18	0.0579334	0.013655		0.776373	0.0370368	0.0746206		0	0	0	0	0	0	0	0	0	0	0	0	0	0
	0	0	0.13611	0.117626	0	0	0	0	0	0	0.19504	0	0	0.0921525	0	0	0	0					0.0300516	18	0.0607013	0.0143074		0.776373	0.0387077	0.0781857		0	0	0	0	0	0	0	0	0	0	0	0	0	0
SUM OF INTENSITIES	93.9745	113.917	101.219	106.126	138.485	121.85	109.739	101.427	90.6968	108.238	124.778	98.0853	140.262	113.278	142.548	143.95	110.354	125.68					115.811									42.6215	46.229	50.1569	51.4691	45.3012	45.953	44.439	57.5126	103.478	40.7023	74.461	92.9681	67.5316	78.3285
[truncated: 39 more columns]

## Sheet: Figure 6G
Figure 6G (Linked to Figure 6F)
Runx1 signal intensity (in situ hybridization)			values were sorted (from smaller to larger) for the esthetics of the graph
			Non sorted values can be found in the table below (lines 49 to 81), reported from values in tab [Figure 6F]
		WT (n=18)			Fat1-/- (n=14)			Metdd (n=12)			Etv4-/- (n=6)
			(normalized clu-intensity(sample)/Clu-intensity mean FloxFlox	column 1		(normalized clu-intensity(sample)/Clu-intensity mean FloxFlox	column 2		(normalized clu-intensity(sample)/Clu-intensity mean FloxFlox	column 3		(normalized clu-intensity(sample)/Clu-intensity mean FloxFlox	column 4
			0.811683	1		0.311577	2		0.0665788	3		0.101717	4
			0.823548	1.1		0.373121	2.1		0.08912	3.1		0.133883	4.1
			0.844767	0.9		0.38036	1.9		0.109522	2.9		0.18921	3.9
			0.905262	1.2		0.381437	2.2		0.115488	3.2		0.206901	4.2
			0.907713	0.8		0.385833	1.8		0.150157	2.8		0.232066	3.7
			0.951109	1		0.413723	2.3		0.159325	3.3		0.278155	4.2
			0.962085	1.2		0.448875	1.7		0.165731	2.7			3.8
			0.968666	0.8		0.460618	2.2		0.178234	3.2			4
			0.975046	1.1		0.482891	1.8		0.185412	2.8
			0.982096	0.8		0.516957	2.2		0.224257	3.1
			1.02232	1.2		0.570001	1.8		0.254895	2.9
			1.04767	1		0.599607	2.1		0.290651	3
			1.09048	1.3		0.711674	1.9			3
			1.09121	0.7		0.792126	2
			1.09737	1.2
			1.10194	0.8
			1.17767	1.1
			1.23936	0.9
				1.2
				0.8
				1
		mean	1	1		0.487771	2		0.165781	3		0.190322	4
		median	0.978571			0.454747			0.162528			0.198056
		nb	18			14			12			6
		stdev	0.1193			0.138138			0.0668729			0.0644506
		sem	0.0281193			0.0369189			0.0193045			0.0263118
		RAW VALUES REPORTED From tab [Figure 6F] (SUM for each picture, measured line 518 in [Figure 6F])
		For each embryo (spinal cord), left and right sides were considered independently
		However, statistics were also made with average data for each independent embryo --> see right table
		Samples are normalized by dividing with the mean of the controls group from the same experiment
		Experiments are named and disinguished with boxes
		WT (n=18)			Fat1-/- (n=14)			Metdd (n=12)			Etv4-/- (n=6)						WT (n=9)			Fat1-/- (n=14)			Metdd (n=6)			Etv4-/- (n=3)
	mean WT	sample number (exp number; genotype; embryo-number (Left or right))	Sum of clu-intensity(sample)/Clu-intensity mean FloxFlox	sum of intensity / mean FloxFlox	sample number (exp number; genotype; embryo-number (Left or right))	Sum of clu-intensity(sample)/Clu-intensity mean FloxFlox	sum of intensity / mean FloxFlox	sample number (exp number; genotype; embryo-number (Left or right))	Sum of clu-intensity(sample)/Clu-intensity mean FloxFlox	sum of intensity / mean FloxFlox	sample number (exp number; genotype; embryo-number (Left or right))	Sum of clu-intensity(sample)/Clu-intensity mean FloxFlox	sum of intensity / mean FloxFlox			mean WT	sample number (exp number; genotype; embryo-number (Left or right))	Sum of clu-intensity(sample)/Clu-intensity mean FloxFlox	sum of intensity / mean FloxFlox	sample number (exp number; genotype; embryo-number (Left or right))	Sum of clu-intensity(sample)/Clu-intensity mean FloxFlox	sum of intensity / mean FloxFlox	sample number (exp number; genotype; embryo-number (Left or right))	Sum of clu-intensity(sample)/Clu-intensity mean FloxFlox	sum of intensity / mean FloxFlox	sample number (exp number; genotype; embryo-number (Left or right))	Sum of clu-intensity(sample)/Clu-intensity mean FloxFlox	sum of intensity / mean FloxFlox
	103.809	ish46-01 Runx1 WT m1R	93.9745	0.905262				ish46-02 Runx1 metdd m1L	17.2044	0.165731						103.809	ish46-01 Runx1 WT m1R	103.946	1.00132				ish46-02 Runx1 metdd m1L	18.2259	0.175572
	103.809	ish46-01 Runx1 WT m1L	113.917	1.09737				ish46-02 Runx1 metdd m1R	19.2474	0.185412						103.809
	103.809	ish46-01 Runx1 WT m2L	101.219	0.975046				ish46-03 Runx1 metdd m1L	15.5877	0.150157						103.809	ish46-01 Runx1 WT m2L	103.672	0.998682				ish46-03 Runx1 metdd m1L	19.4338	0.187207
	103.809	ish46-01 Runx1 WT m2R	106.126	1.02232				ish46-03 Runx1 metdd m1R	23.28	0.224257						103.809
	103.809							ish46-03 Runx1 metdd m2L	18.5023	0.178234						103.809							ish46-03 Runx1 metdd m2L	22.4813	0.216564
	103.809							ish46-03 Runx1 medd m2R	26.4604	0.254895						103.809
	103.809							ish46-04 Runx1 metdd m1L	9.25147	0.08912						103.809							ish46-04 Runx1 metdd m1L	12.8954	0.124222
	103.809							ish46-04 Runx1 metdd m1R	16.5394	0.159325						103.809
	111.739	ish48-01 Runx WT m1L	138.485	1.23936	ish48-03 Runx1 Fat1ZZ m1L	42.6215	0.381437				ish48-04 Runx1 pea3ZZ m1L	25.9309	0.232066			111.739	ish48-01 Runx WT m1L	130.167	1.16492	ish48-03 Runx1 Fat1ZZ m1L	44.4253	0.39758				ish48-04 Runx1 pea3ZZ m1L	20.4455	0.182975		wt	Fat1-/-	metd/d	Etv4-/-
	111.739	ish48-01 Runx1 WT m1R	121.85	1.09048	ish48-03 Runx1 Fat1ZZ m1R	46.229	0.413723				ish48-04 Runx1 pea3ZZ m1R	14.96	0.133883			111.739														1.00132	0.39758	0.175572	0.182975
	111.739	ish48-01 Runx1 WT m2L	109.739	0.982096	ish48-03 Runx1 Fat1ZZ m2L	50.1569	0.448875									111.739	ish48-01 Runx1 WT m2L	105.583	0.944904	ish48-03 Runx1 Fat1ZZ m2L	50.813	0.454747								0.998682	0.454747	0.187207	0.233682
	111.739	ish48-01 Runx1 WT m2R	101.427	0.907713	ish48-03 Runx1 Fat1ZZ m2R	51.4691	0.460618									111.739														1.16492	0.383097	0.216564	0.154309
	111.739	ish48-01 Runx1 WT m3L	90.6968	0.811683												111.739	ish48-01 Runx1 WT m3L	99.4673	0.890174											0.944904	0.428006	0.124222
	111.739	ish48-01 Runx1 WT m3R	108.238	0.968666												111.739														0.890174	0.551851	0.0910336
	119.101	ish55-01 Runx1 WT m1L	124.778	1.04767	ish55-03 Runx1 FatZZ m1L	45.3012	0.38036	ish55-02 Runx1 metdd m1L	13.7548	0.115488						119.101	ish55-01 Runx1 WT m1L	111.432	0.935608	ish55-03 Runx1 FatZZ m1L	45.6271	0.383097	ish55-02 Runx1 metdd m1L	10.8422	0.0910336					0.935608	0.640837	0.200087
	119.101	ish55-01 Runx1 WT m1R	98.0853	0.823548	ish55-03 Runx1 FatZZ m1R	45.953	0.385833	ish55-02 Runx1 metdd m1R	7.92959	0.0665788						119.101														1.06439	0.1317
	119.101	ish55-01 Runx1 WT m2L	140.262	1.17767	ish55-03 Runx1 FatZZ m2L	44.439	0.373121	ish55-02 Runx1 metdd m2L	13.0442	0.109522						119.101	ish55-01 Runx1 WT m2L	126.77	1.06439	ish55-03 Runx1 FatZZ m2L	50.9758	0.428006	ish55-02 Runx1 metdd m2L	23.8305	0.200087					1.09657
	119.101	ish55-01 Runx1 WT m2R	113.278	0.951109	ish55-03 Runx1 FatZZ m2R	57.5126	0.482891	ish55-02 Runx1 metdd m2R	34.6168	0.290651						119.101														0.903426
	130.633	ish87-13 WT AEC1L	142.548	1.09121	ish87-03 Fat1koko AEB1L	103.478	0.792126				ish87-05 pea3ZZ AEP4L	24.7171	0.18921			130.633	ish87-13 WT AEC1L	143.249	1.09657	ish87-03 Fat1koko AEB1L	72.09	0.551851				ish87-05 pea3ZZ AEP4L	30.5266	0.233682
	130.633	ish87-13 WT AEC1R	143.95	1.10194	ish87-03 Fat1koko AEB1R	40.7023	0.311577				ish87-05 pea3ZZ AEP4R	36.3362	0.278155			130.633
	130.633	ish87-14 WT AER6L	110.354	0.844767	ish87-03 Fat1koko AEA3L	74.461	0.570001				ish87-05 pea3ZZ AER4L	13.2877	0.101717			130.633	ish87-14 WT AER6L	118.017	0.903426	ish87-03 Fat1koko AEA3L	83.7145	0.640837				ish87-05 pea3ZZ AER4L	20.1579	0.154309
	130.633	ish87-14 WT AER6R	125.68	0.962085	ish87-03 Fat1koko AEA3R	92.9681	0.711674				ish87-05 pea3ZZ AER4R	27.0282	0.206901			130.633
	130.633				ish87-04 Fat1koko AEB4L	67.5316	0.516957									130.633				ish87-04 Fat1koko AEB4L	17.2044	0.1317
	130.633				ish87-04 Fat1koko AEB4R	78.3285	0.599607									130.633
	Mutant samples are normalized to the controls from the same experiment															Mutant samples are normalized to the controls from the same experiment
		mean	115.811	1		60.0823	0.487771		17.9515	0.165781		23.71	0.190322				mean	115.811	1		52.1215	0.426831		17.9515	0.165781		23.71	0.190322
		median	111.816	0.978571		50.813	0.454747		16.8719	0.162528		25.324	0.198056				median	111.432	0.998682		50.813	0.428006		18.8299	0.181389		20.4455	0.182975
		nb	18	18		14	14		12	12		6	6				nb	9	9		7	7		6	6		3	3
		stdev	16.9814	0.1193		20.1424	0.138138		7.42521	0.0668729		8.50371	0.0644506				stdev	14.8448	0.0930359		21.2936	0.159206		5.16645	0.0482184		5.90514	0.0401934
		sem	4.00256	0.0281193		5.38329	0.0369189		2.14347	0.0193045		3.47163	0.0263118				sem	4.94826	0.031012		8.04822	0.0601743		2.10919	0.0196851		3.40933	0.0232057
					STATS (p-values calculated with STATEL addin)															STATS (p-values calculated with STATEL addin)
					WT vs Fat1-/-			WT vs Met-dd			WT vs Etv4-/-									WT vs Fat1-/-			WT vs Met-dd			WT vs Etv4-/-
			Mann-Whitney (STATEL)															Mann-Whitney (STATEL)		0.01	*		0.01	*		0.01	*
			t-test (STATEL)															t-test (STATEL)		NA (wt not normal)			NA (wt not normal)			NA (wt not normal)
			t-test (excel calc)		2.76664e-12	**		3.78459e-20	**		1.75529e-11	**						t-test (excel calc)		3.18748e-07	**		1.54078e-11	**		1.06959e-08	**
			NA = not applicable															NA = not applicable
			red indicates which test was used in the figure (t-test when normal distribution and equal variance, mann-whitney otherwise)															red indicates which test was used in the figure (t-test when normal distribution and equal variance, mann-whitney otherwise)

## Sheet: Figure 6I
Figure 6I
Clusterin signal intensity (in situ hybridization)
	each column represents data points from 1 picture (along a band of 500 pixel width)
	Raw data express intensities between 0 and 255
	In the data below:		> background was subtratcted (background value defined in the controls of a same experiment as the minimal value in a window not including the midline)
			> a threshold of 0 was applied (to remove negative values)
			> the resulting value was divided by the mean maximum value of the control group of the same experiment
	Columns B to AD							columns AH to BD								Columns BF to BS							Columns BU to CL
	Figure 6I (Graph WT; n=21)							Figure 6I (Fat1-/- (n=10))								Figure 6I (Met-d/d (n=4))							Figure 6I (Etv4-/- (n=8))
	CLUSTERIN signal intensity (in situ hybridization)
	ish37-01 Clu in WT m2L	ish37-01 Clu in WT m2R	ish37-01 Clu in WT m1L	ish37-01 Clu in WT m1R	ish38-10 Clu in WT m1L	ish38-10 Clu in WT m1R	ish40-09 Clu in WT m1L	ish40-09 Clu in WT m1R	ish40-11 Clu in WT m2L	ish40-11 Clu in WT m2R	ish40-11 Clu in WT m1L	ish40-11 Clu in WT m1R	ish86-01 Clu in WT AAR4L	ish86-01 Clu in WT AAR4R	ish86-01 Clu in WT ACC1L	ish87-1 Clu in WT AEA1L	ish87-1 Clu in WT AEA1R	ish87-1 Clu in WT AEB3L	ish87-1 Clu in WT AEB3R	ish87-2 Clu in WT AEP2L	ish87-2 Clu in WT AEP2R		MEAN WT	NB	STDEV	SEM		MAX WT	WT rescaled (to Max of meanWT)	SD renorm	sem renorm		ish38-11 Clu Fat1ZZ m2L	ish38-11 Clu Fat1ZZ m2R	ish38-11 Clu Fat1ZZ m1L	ish38-11 Clu Fat1ZZ m1R	ish87-03 Fat1koko AEB1L	ish87-03 Fat1koko AEB1R	ish87-03 Fat1koko AEA3L	ish87-03 Fat1koko AEA3R	ish87-04 Fat1koko AEB4L	ish87-04 Fat1koko AEB4R					MEAN FatZZ	NB	STDEV
	0	0	0	0	0	0	0	0	0	0	0	0	0.131842	0.0241901	0.111693	0	0	0	0	0	0		0.0127488	21	0.0367625	0.00802223		0.677575	0.0188154	0.054256	0.0118396		0	0	0	0	0	0	0	0	0	0					0	10	0
	0	0	0	0	0	0	0	0	0	0	0	0	0.112803	0.0376291	0.112962	0	0	0	0	0	0		0.0125426	21	0.0343492	0.00749561		0.677575	0.018511	0.0506943	0.0110624		0	0	0	0	0	0	0	0	0	0					0	10	0
	0	0	0	0	0	0	0	0	0	0	0	0	0.105188	0.0300137	0.118039	0	0	0	0	0	0		0.0120591	21	0.033797	0.0073751		0.677575	0.0177974	0.0498793	0.0108846		0	0	0	0	0	0	0	0	0	0					0	10	0
	0	0	0	0	0	0	0	0	0	0	0	0	0.101856	0.0241901	0.125231	0	0	0	0	0	0		0.0119656	21	0.0343774	0.00750176		0.677575	0.0176595	0.0507359	0.0110715		0	0	0	0	0	0	0	0	0	0					0	10	0
	0	0	0	0	0	0	0	0	0	0	0	0	0.0985245	0	0.12227	0	0	0	0	0	0		0.010514	21	0.0334182	0.00729245		0.677575	0.0155171	0.0493204	0.0107626		0	0	0	0	0	0	0	0	0	0					0	10	0
	0	0	0	0	0	0	0	0	0	0	0	0	0.0932889	0	0.103654	0	0	0	0	0	0		0.00937825	21	0.0296648	0.0064734		0.677575	0.0138409	0.0437809	0.00955378		0	0	0	0	0	0	0	0	0	0					0	10	0
	0	0	0	0	0	0	0	0	0	0	0	0	0.0890052	0	0.0973082	0	0	0	0	0	0		0.00887207	21	0.0280516	0.00612136		0.677575	0.0130939	0.0414	0.00903422		0	0	0	0	0	0	0	0	0	0					0	10	0
	0	0	0	0	0	0	0	0	0	0	0	0	0.0851975	0	0.0960389	0	0	0	0	0	0		0.00863031	21	0.0273111	0.00595978		0.677575	0.0127371	0.0403072	0.00879575		0	0	0	0	0	0	0	0	0	0					0	10	0
	0	0	0	0	0	0	0	0	0	0	0	0	0.0828177	0	0.0935005	0	0	0	0	0	0		0.0083961	21	0.0265713	0.00579834		0.677575	0.0123914	0.0392154	0.00855749		0	0	0	0	0	0	0	0	0	0					0	10	0
	0	0	0	0	0	0	0	0	0	0	0	0	0.0609234	0.0107512	0.0875773	0	0	0	0	0	0		0.00758342	21	0.0226819	0.00494959		0.677575	0.011192	0.0334751	0.00730487		0	0	0	0	0	0	0	0	0	0					0	10	0
	0	0	0	0	0	0	0	0	0	0	0	0	0.0628272	0.0349413	0.0808081	0	0	0	0	0	0		0.00850365	21	0.0225605	0.00492311		0.677575	0.0125501	0.033296	0.00726578		0	0	0	0	0	0	0	0	0	0					0	10	0
	0	0	0	0	0	0	0	0	0	0	0	0	0.0685388	0.0546518	0.0731927	0	0	0	0	0	0		0.00935159	21	0.0236697	0.00516514		0.677575	0.0138016	0.0349329	0.00762299		0	0	0	0	0	0	0	0	0	0					0	10	0
	0	0	0	0	0	0	0	0	0	0	0	0	0.0847216	0.0631632	0.0719234	0	0	0	0	0	0		0.0104671	21	0.0264949	0.00578166		0.677575	0.0154478	0.0391025	0.00853287		0	0	0	0	0	0	0	0	0	0					0	10	0
	0	0	0	0	0	0	0	0	0	0	0	0	0.091861	0.0904891	0.0499233	0	0	0	0	0	0		0.0110606	21	0.0287663	0.00627732		0.677575	0.0163239	0.0424548	0.00926439		0	0	0	0	0	0	0	0	0	0					0	10	0
	0	0	0	0	0	0	0	0	0	0	0	0	0.0985245	0.100344	0.0465387	0	0	0	0	0	0		0.0116861	21	0.0308821	0.00673902		0.677575	0.0172469	0.0455774	0.0099458		0	0	0	0	0	0	0	0	0	0					0	10	0
	0	0	0	0	0	0	0	0	0	0	0	0	0.0913851	0.100792	0.0406156	0	0	0	0	0	0		0.0110854	21	0.0296474	0.00646959		0.677575	0.0163604	0.0437551	0.00954816		0	0	0	0	0	0	0	0	0	0					0	10	0
	0	0	0	0	0	0	0	0	0	0	0	0	0.0904331	0.103928	0.0308848	0	0	0	0	0	0		0.010726	21	0.0295948	0.00645812		0.677575	0.01583	0.0436776	0.00953123		0	0	0	0	0	0	0	0	0	0					0	10	0
	0	0	0	0	0	0	0	0	0	0	0	0	0.0851975	0.100792	0.0283463	0	0	0	0	0	0		0.0102065	21	0.028314	0.00617861		0.677575	0.0150633	0.0417872	0.00911872		0	0	0	0	0	0	0	0	0	0					0	10	0
	0	0	0	0	0	0	0	0	0	0	0	0	0.0875773	0.0770501	0.0198847	0	0	0	0	0	0		0.0087863	21	0.0248805	0.00542936		0.677575	0.0129673	0.0367199	0.00801293		0	0	0	0	0	0	0	0	0	0					0	10	0
	0	0	0	0	0	0	0	0	0	0	0	0	0.0837696	0.0577876	0.0207309	0	0	0	0	0	0		0.007728	21	0.0218316	0.00476404		0.677575	0.0114054	0.0322202	0.00703102		0	0	0	0	0	0	0	0	0	0					0	10	0
	0	0	0	0	0	0	0	0	0	0	0	0	0.10138	0.0313576	0.0236924	0	0	0	0	0	0		0.00744906	21	0.0230839	0.00503732		0.677575	0.0109937	0.0340684	0.00743434		0	0	0	0	0	0	0	0	0	0					0	10	0
	0	0	0	0	0	0	0	0	0	0	0	0	0.0975726	0.0286698	0.0368079	0	0	0	0	0	0		0.0077643	21	0.0228377	0.0049836		0.677575	0.011459	0.0337051	0.00735505		0	0	0	0	0	0	0	0	0	0					0	10	0
	0	0	0	0	0	0	0	0	0	0	0	0	0.101856	0.0380771	0.0600772	0	0	0	0	0	0		0.00952431	21	0.0260085	0.00567553		0.677575	0.0140565	0.0383847	0.00837624		0	0	0	0	0	0	0	0	0	0					0	10	0
	0	0	0	0	0	0	0	0	0	0	0	0	0.107568	0.0582356	0.0655773	0	0	0	0	0	0		0.0110181	21	0.0289078	0.0063082		0.677575	0.0162611	0.0426636	0.00930997		0	0	0	0	0	0	0	0	0	0					0	10	0
	0	0	0	0	0	0	0	0	0	0	0	0	0.109472	0.0689868	0.0812312	0	0	0	0	0	0		0.0123662	21	0.0317257	0.00692311		0.677575	0.0182506	0.0468224	0.0102175		0	0	0	0	0	0	0	0	0	0					0	10	0
	0	0	0	0	0	0	0	0	0	0	0	0	0.0975726	0.0766022	0.0973082	0	0	0	0	0	0		0.0129278	21	0.0326707	0.00712934		0.677575	0.0190795	0.0482171	0.0105218		0	0	0	0	0	0	0	0	0	0					0	10	0
	0	0	0	0	0	0	0	0	0	0	0	0	0.0956687	0.0842176	0.11127	0	0	0	0	0	0		0.0138646	21	0.0350637	0.00765154		0.677575	0.0204621	0.0517489	0.0112925		0	0	0	0	0	0	0	0	0	0					0	10	0
	0	0	0	0	0	0	0	0	0	0	0	0	0.0970966	0.102584	0.128616	0	0	0	0	0	0		0.0156332	21	0.0395986	0.00864113		0.677575	0.0230723	0.0584417	0.012753		0	0	0	0	0	0	0	0	0	0					0	10	0
	0	0	0	0	0	0	0	0	0	0	0	0	0.100904	0.10796	0.140885	0	0	0	0	0	0		0.0166547	21	0.0423442	0.00924027		0.677575	0.0245799	0.0624938	0.0136373		0	0	0	0	0	0	0	0	0	0					0	10	0
	0	0	0	0	0	0	0	0	0	0	0	0	0.10614	0.13663	0.14977	0	0	0	0	0	0		0.0186924	21	0.0474483	0.0103541		0.677575	0.0275872	0.0700267	0.0152811		0	0	0	0	0	0	0	0	0	0					0	10	0
	0	0	0	0	0	0	0	0	0	0	0	0	0.121371	0.147381	0.15527	0	0	0	0	0	0		0.0201915	21	0.0509898	0.0111269		0.677575	0.0297997	0.0752533	0.0164216		0	0	0	0	0	0	0	0	0	0					0	10	0
	0	0	0	0	0	0	0	0	0	0	0	0	0.112803	0.152308	0.167116	0	0	0	0	0	0		0.0205823	21	0.0524185	0.0114387		0.677575	0.0303764	0.077362	0.0168818		0	0	0	0	0	0	0	0	0	0					0	10	0
	0	0	0	0	0	0	0	0	0	0	0	0	0.119467	0.126774	0.170501	0	0	0	0	0	0		0.0198449	21	0.050569	0.0110351		0.677575	0.0292881	0.0746323	0.0162861		0	0	0	0	0	0	0	0	0	0					0	10	0
	0	0	0	0	0	0	0	0	0	0	0	0	0.114707	0.117367	0.153155	0	0	0	0	0	0		0.0183442	21	0.0465416	0.0101562		0.677575	0.0270734	0.0686885	0.0149891		0	0	0	0	0	0	0	0	0	0					0	10	0
	0	0	0	0	0	0	0	0	0	0	0	0	0.119943	0.112439	0.142155	0	0	0	0	0	0		0.0178351	21	0.0450316	0.00982671		0.677575	0.026322	0.06646	0.0145028		0	0	0	0	0	0	0	0	0	0					0	10	0
	0	0	0	0	0	0	0	0	0	0	0	0	0.120895	0.114679	0.12777	0	0	0	0	0	0		0.0173021	21	0.0434772	0.00948751		0.677575	0.0255353	0.064166	0.0140022		0	0	0	0	0	0	0	0	0	0					0	10	0
	0	0	0	0	0	0	0	0	0	0	0	0	0.120895	0.104376	0.118039	0	0	0	0	0	0		0.0163481	21	0.0411283	0.00897492		0.677575	0.0241274	0.0606992	0.0132457		0	0	0	0	0	0	0	0	0	0					0	10	0
	0	0	0	0	0	0	0	0	0	0	0	0	0.118991	0.103032	0.111693	0	0	0	0	0	0		0.0158912	21	0.0399666	0.00872143		0.677575	0.0234531	0.0589848	0.0128715		0	0	0	0	0	0	0	0	0	0					0	10	0
	0	0	0	0	0	0	0	0	0	0	0	0	0.120419	0.10796	0.0939235	0	0	0	0	0	0		0.0153477	21	0.0387499	0.00845591		0.677575	0.022651	0.0571891	0.0124797		0	0	0	0	0	0	0	0	0	0					0	10	0
	0	0	0	0	0	0	0	0	0	0	0	0	0.112803	0.122743	0.0884235	0	0	0	0	0	0		0.0154271	21	0.0391224	0.0085372		0.677575	0.0227682	0.0577388	0.0125996		0	0	0	0	0	0	0	0	0	0					0	10	0
	0	0	0	0	0	0	0	0	0	0	0	0	0.118039	0.111991	0.0774235	0	0	0	0	0	0		0.0146407	21	0.0373954	0.00816035		0.677575	0.0216075	0.0551901	0.0120435		0	0	0	0	0	0	0	0	0	0					0	10	0
	0	0	0	0	0	0	0	0	0	0	0	0	0.116611	0.133046	0.0626157	0	0	0	0	0	0		0.0148701	21	0.0391002	0.00853237		0.677575	0.0219461	0.0577061	0.0125925		0	0	0	0	0	0	0	0	0	0					0	10	0
	0	0	0	0	0	0	0	0	0	0	0	0	0.122799	0.144693	0.0528849	0	0	0	0	0	0		0.015256	21	0.0411854	0.00898739		0.677575	0.0225156	0.0607835	0.0132641		0	0	0	0	0	0	0	0	0	0					0	10	0
	0	0	0	0	0	0	0	0	0	0	0	0	0.122323	0.162612	0.042731	0	0	0	0	0	0		0.0156031	21	0.043657	0.00952675		0.677575	0.0230279	0.0644313	0.0140601		0	0	0	0	0	0	0	0	0	0					0	10	0
	0	0	0	0	0	0	0	0	0	0	0	0	0.12851	0.170227	0.037231	0	0	0	0	0	0		0.0159985	21	0.045554	0.00994069		0.677575	0.0236114	0.0672309	0.014671		0	0	0	0	0	0	0	0	0	0					0	10	0
	0	0	0	0	0	0	0	0	0	0	0	0	0.134698	0.188594	0.0313079	0	0	0	0	0	0		0.0168857	21	0.0493475	0.0107685		0.677575	0.0249208	0.0728297	0.0158927		0	0	0	0	0	0	0	0	0	0					0	10	0
	0	0	0	0	0	0	0	0	0	0	0	0	0.127082	0.188146	0.0359617	0	0	0	0	0	0		0.0167233	21	0.0484608	0.010575		0.677575	0.0246811	0.0715209	0.0156071		0	0	0	0	0	0	0	0	0	0					0	10	0
	0	0	0	0	0	0	0	0	0	0	0	0	0.123275	0.189042	0.0334233	0	0	0	0	0	0		0.0164638	21	0.0481447	0.010506		0.677575	0.0242981	0.0710545	0.0155054		0	0	0	0	0	0	0	0	0	0					0	10	0
	0	0	0	0	0	0	0	0	0	0	0	0	0.135174	0.199793	0.0410387	0	0	0	0	0	0		0.017905	21	0.0515465	0.0112484		0.677575	0.0264251	0.076075	0.0166009		0	0	0	0	0	0	0	0	0	0					0	10	0
	0	0	0	0	0	0	0	0	0	0	0	0	0.122323	0.210992	0.0380771	0	0	0	0	0	0		0.0176853	21	0.0521355	0.0113769		0.677575	0.0261009	0.0769442	0.0167906		0	0	0	0	0	0	0	0	0	0					0	10	0
	0	0	0	0	0	0	0	0	0	0	0	0	0.119467	0.214128	0.0355387	0	0	0	0	0	0		0.0175778	21	0.0523915	0.0114328		0.677575	0.0259422	0.0773222	0.0168731		0	0	0	0	0	0	0	0	0	0					0	10	0
	0	0	0	0	0	0	0	0	0	0	0	0	0.10138	0.228015	0.0262309	0	0	0	0	0	0		0.0169346	21	0.0533546	0.0116429		0.677575	0.0249929	0.0787435	0.0171832		0	0	0	0	0	0	0	0	0	0					0	10	0
	0	0	0	0	0	0	0	0	0	0	0	0	0.10852	0.228015	0.0118462	0	0	0	0	0	0		0.0165896	21	0.0539111	0.0117644		0.677575	0.0244837	0.0795648	0.0173625		0	0	0	0	0	0	0	0	0	0					0	10	0
	0	0	0	0	0	0	0	0	0	0	0	0	0.10614	0.250413	0	0	0	0	0	0	0		0.0169787	21	0.0582746	0.0127166		0.677575	0.0250581	0.0860047	0.0187678		0	0	0	0	0	0	0	0	0	0					0	10	0
	0	0	0	0	0	0	0	0	0	0	0	0	0.113755	0.252205	0	0	0	0	0	0	0		0.0174267	21	0.0592326	0.0129256		0.677575	0.0257192	0.0874186	0.0190763		0	0	0	0	0	0	0	0	0	0					0	10	0
	0	0	0	0	0	0	0	0	0	0	0	0	0.0985245	0.2643	0	0	0	0	0	0	0		0.0172774	21	0.0605363	0.0132101		0.677575	0.0254988	0.0893426	0.0194962		0	0	0	0	0	0	0	0	0	0					0	10	0
	0	0	0	0	0	0	0	0	0	0	0	0	0.105664	0.267436	0	0	0	0	0	0	0		0.0177666	21	0.0616676	0.013457		0.677575	0.0262209	0.0910123	0.0198605		0	0	0	0	0	0	0	0	0	0					0	10	0
	0	0	0	0	0	0	0	0	0	0	0	0	0.0970966	0.287594	0.00126928	0	0	0	0	0	0		0.0183791	21	0.0652097	0.0142299		0.677575	0.0271248	0.0962399	0.0210013		0	0	0	0	0	0	0	0	0	0					0	10	0
	0	0	0	0	0	0	0	0	0	0	0	0	0.10376	0.300137	0.0067693	0	0	0	0	0	0		0.0195556	21	0.0681408	0.0148696		0.677575	0.0288611	0.100566	0.0219453		0	0	0	0	0	0	0	0	0	0					0	10	0
	0	0	0	0	0	0	0	0	0	0	0	0	0.0856735	0.307305	0.0165001	0	0	0	0	0	0		0.019499	21	0.0685799	0.0149654		0.677575	0.0287776	0.101214	0.0220866		0	0	0	0	0	0	0	0	0	0					0	10	0
	0	0	0	0	0	0	0	0	0	0	0	0	0.0894812	0.306857	0.0473848	0	0	0	0	0	0		0.0211297	21	0.0689338	0.0150426		0.677575	0.0311842	0.101736	0.0222006		0	0	0	0	0	0	0	0	0	0					0	10	0
	0	0	0	0	0	0	0	0	0	0	0	0	0.0723465	0.302377	0.0727696	0	0	0	0	0	0		0.0213092	21	0.06798	0.0148345		0.677575	0.0314492	0.100328	0.0218935		0	0	0	0	0	0	0	0	0	0					0	10	0
	0	0	0	0	0	0	0	0	0	0	0	0	0.065207	0.28401	0.0930774	0	0	0	0	0	0		0.0210617	21	0.0649083	0.0141642		0.677575	0.0310839	0.0957951	0.0209042		0	0	0	0	0	0	0	0	0	0					0	10	0
	0	0	0	0	0	0	0	0	0	0	0	0	0.0623513	0.253101	0.114654	0	0	0	0	0	0		0.0204813	21	0.0601183	0.0131189		0.677575	0.0302273	0.0887257	0.0193615		0	0	0	0	0	0	0	0	0	0					0	10	0
	0	0	0	0	0	0	0	0	0	0	0	0	0.0775821	0.208752	0.128616	0	0	0	0	0	0		0.0197595	21	0.0538235	0.0117452		0.677575	0.0291621	0.0794354	0.0173342		0	0	0	0	0	0	0	0	0	0					0	10	0
	0	0	0	0	0	0	0	0	0	0	0	0	0.0913851	0.182322	0.13877	0	0	0	0	0	0		0.0196418	21	0.0513556	0.0112067		0.677575	0.0289883	0.0757932	0.0165394		0	0	0	0	0	0	0	0	0	0					0	10	0
	0	0	0	0	0	0	0	0	0	0	0	0	0.102332	0.153652	0.145962	0	0	0	0	0	0		0.0191403	21	0.0488326	0.0106562		0.677575	0.0282483	0.0720697	0.0157269		0	0	0	0	0	0	0	0	0	0					0	10	0
	0	0	0	0	0	0	0	0	0	0	0	0	0.116135	0.143349	0.142155	0	0	0	0	0	0		0.0191257	21	0.0482507	0.0105292		0.677575	0.0282266	0.0712109	0.0155395		0	0	0	0	0	0	0	0	0	0					0	10	0
	0	0	0	0	0	0	0	0	0	0	0	0	0.115659	0.136182	0.136654	0	0	0	0	0	0		0.0184998	21	0.0465886	0.0101665		0.677575	0.0273029	0.0687578	0.0150042		0	0	0	0	0	0	0	0	0	0					0	10	0
	0	0	0	0	0	0	0	0	0	0	0	0	0.118515	0.137078	0.122693	0	0	0	0	0	0		0.0180136	21	0.0453185	0.00988931		0.677575	0.0265854	0.0668834	0.0145952		0	0	0	0	0	0	0	0	0	0					0	10	0
	0	0	0	0	0	0	0	0	0	0	0	0	0.118515	0.142453	0.126078	0	0	0	0	0	0		0.0184307	21	0.0464224	0.0101302		0.677575	0.0272011	0.0685125	0.0149507		0	0	0	0	0	0	0	0	0	0					0	10	0
	0	0	0	0	0	0	0	0	0	0	0	0	0.104236	0.147829	0.104077	0	0	0	0	0	0		0.0169592	21	0.0433075	0.00945047		0.677575	0.0250292	0.0639154	0.0139475		0	0	0	0	0	0	0	0	0	0					0	10	0
	0	0	0	0	0	0	0	0	0	0	0	0	0.0975726	0.16082	0.106193	0	0	0	0	0	0		0.0173612	21	0.0449058	0.00979926		0.677575	0.0256226	0.0662744	0.0144623		0	0	0	0	0	0	0	0	0	0					0	10	0
	0	0	0	0	0	0	0	0	0	0	0	0	0.0837696	0.164403	0.090962	0	0	0	0	0	0		0.0161493	21	0.0429204	0.00936599		0.677575	0.023834	0.0633441	0.0138228		0	0	0	0	0	0	0	0	0	0					0	10	0
	0	0	0	0	0	0	0	0	0	0	0	0	0.0742504	0.168883	0.0833465	0	0	0	0	0	0		0.0155467	21	0.0423707	0.00924605		0.677575	0.0229446	0.0625329	0.0136458		0	0	0	0	0	0	0	0	0	0					0	10	0
	0	0	0	0	0	0	0	0	0	0	0	0	0.0694907	0.161268	0.0905389	0	0	0	0	0	0		0.0152999	21	0.0413024	0.00901292		0.677575	0.0225803	0.0609562	0.0133017		0	0	0	0	0	0	0	0	0	0					0	10	0
	0	0	0	0	0	0	0	0	0	0	0	0	0.0818658	0.145589	0.0871543	0	0	0	0	0	0		0.0149814	21	0.0392306	0.00856081		0.677575	0.0221103	0.0578985	0.0126345		0	0	0	0	0	0	0	0	0	0					0	10	0
	0	0	0	0	0	0	0	0	0	0	0	0	0.0875773	0.149173	0.085885	0	0	0	0	0	0		0.0153636	21	0.040213	0.00877519		0.677575	0.0226744	0.0593484	0.0129509		0	0	0	0	0	0	0	0	0	0					0	10	0
	0	0	0	0	0	0	0	0	0	0	0	0	0.0875773	0.146485	0.0960389	0	0	0	0	0	0		0.0157191	21	0.0407199	0.00888581		0.677575	0.0231991	0.0600965	0.0131141		0	0	0	0	0	0	0	0	0	0					0	10	0
	0	0	0	0	0	0	0	0	0	0	0	0	0.0837696	0.15858	0.113385	0	0	0	0	0	0		0.0169398	21	0.044156	0.00963564		0.677575	0.0250006	0.0651678	0.0142208		0	0	0	0	0	0	0	0	0	0					0	10	0
	0	0	0	0	0	0	0	0	0	0	0	0	0.0832937	0.167539	0.140462	0	0	0	0	0	0		0.0186331	21	0.0487062	0.0106286		0.677575	0.0274997	0.0718831	0.0156862		0	0	0	0	0	0	0	0	0	0					0	10	0
	0	0	0	0	0	0	0	0	0	0	0	0	0.0847216	0.18501	0.164578	0	0	0	0	0	0		0.0206814	21	0.0545482	0.0119034		0.677575	0.0305227	0.0805051	0.0175676		0	0	0	0	0	0	0	0	0	0					0	10	0
	0	0	0	0	0	0	0	0	0	0	0	0	0.078534	0.179186	0.177693	0	0	0	0	0	0		0.020734	21	0.0551463	0.0120339		0.677575	0.0306003	0.0813878	0.0177603		0	0	0	0	0	0	0	0	0	0					0	10	0
	0	0	0	0	0	0	0	0	0	0	0	0	0.0728225	0.196657	0.175155	0	0	0	0	0	0		0.0211731	21	0.0571148	0.0124635		0.677575	0.0312483	0.084293	0.0183942		0	0	0	0	0	0	0	0	0	0					0	10	0
	0	0	0	0	0	0	0	0	0	0	0	0	0.078534	0.194865	0.175155	0	0	0	0	0	0		0.0213597	21	0.0571131	0.0124631		0.677575	0.0315238	0.0842905	0.0183937		0	0	0	0	0	0	0	0	0	0					0	10	0
	0	0	0	0	0	0	0	0	0	0	0	0	0.0685388	0.20472	0.167116	0	0	0	0	0	0		0.0209703	21	0.0571406	0.0124691		0.677575	0.030949	0.0843311	0.0184026		0	0	0	0	0	0	0	0	0	0					0	10	0
	0	0	0	0	0	0	0	0	0	0	0	0	0.066159	0.221295	0.167539	0	0	0	0	0	0		0.0216664	21	0.0598164	0.013053		0.677575	0.0319763	0.0882801	0.0192643		0	0	0	0	0	0	0	0	0	0					0	10	0
	0	0	0	0	0	0	0	0	0	0	0	0	0.0628272	0.236078	0.162462	0	0	0	0	0	0		0.0219699	21	0.061619	0.0134464		0.677575	0.0324243	0.0909405	0.0198448		0	0	0	0	0	0	0	0	0	0					0	10	0
	0	0	0	0	0	0	0	0	0	0	0	0	0.065683	0.242798	0.14977	0	0	0	0	0	0		0.0218215	21	0.0615208	0.0134249		0.677575	0.0322052	0.0907956	0.0198132		0	0	0	0	0	0	0	0	0	0					0	10	0
	0	0	0	0	0	0	0	0	0	0	0	0	0.0585436	0.261612	0.130731	0	0	0	0	0	0		0.0214708	21	0.0629595	0.0137389		0.677575	0.0316877	0.0929189	0.0202766		0	0	0	0	0	0	0	0	0	0					0	10	0
	0	0	0	0	0	0	0	0	0	0	0	0	0.0647311	0.265644	0.115924	0	0	0	0	0	0		0.0212523	21	0.0627336	0.0136896		0.677575	0.0313653	0.0925855	0.0202038		0	0	0	0	0	0	0	0	0	0					0	10	0
	0	0	0	0	0	0	0	0	0	0	0	0	0.0466445	0.278635	0.101539	0	0	0	0	0	0		0.0203247	21	0.0638155	0.0139257		0.677575	0.0299962	0.0941822	0.0205522		0	0	0	0	0	0	0	0	0	0					0	10	0
	0	0	0	0	0	0	0	0	0	0	0	0	0.0456925	0.272363	0.0871543	0	0	0	0	0	0		0.0192957	21	0.061663	0.013456		0.677575	0.0284776	0.0910055	0.019859		0	0	0	0	0	0	0	0	0	0					0	10	0
	0	0	0	0	0	0	0	0	0	0	0	0	0.0228463	0.254445	0.0651542	0	0	0	0	0	0		0.0163069	21	0.0565353	0.012337		0.677575	0.0240666	0.0834378	0.0182076		0	0	0	0	0	0	0	0	0	0					0	10	0
	0	0	0	0	0	0	0	0	0	0	0	0	0.0271299	0.248621	0.0355387	0	0	0	0	0	0		0.0148233	21	0.0544046	0.0118721		0.677575	0.021877	0.0802931	0.0175214		0	0	0	0	0	0	0	0	0	0					0	10	0
	0	0	0	0	0	0	0	0	0	0	0	0	0.0228463	0.246829	0.00592311	0	0	0	0	0	0		0.0131237	21	0.0537888	0.0117377		0.677575	0.0193687	0.0793844	0.0173231		0	0	0	0	0	0	0	0	0	0					0	10	0
	0	0	0	0	0	0	0	0	0	0	0	0	0.0304617	0.224431	0	0	0	0	0	0	0		0.0121377	21	0.0490934	0.0107131		0.677575	0.0179135	0.0724546	0.0158109		0	0	0	0	0	0	0	0	0	0					0	10	0
	0	0	0	0	0	0	0	0	0	0	0	0	0.026178	0.239214	0	0	0	0	0	0	0		0.0126377	21	0.0522277	0.011397		0.677575	0.0186514	0.0770803	0.0168203		0	0	0	0	0	0	0	0	0	0					0	10	0
	0	0	0	0	0	0	0	0	0	0	0	0	0.0271299	0.245485	0	0	0	0	0	0	0		0.0129817	21	0.0536004	0.0116966		0.677575	0.019159	0.0791063	0.0172624		0	0	0	0	0	0	0	0	0	0					0	10	0
	0	0	0	0	0	0	0	0	0	0	0	0	0.0199905	0.265644	0.021577	0	0	0	0	0	0		0.0146291	21	0.0578522	0.0126244		0.677575	0.0215904	0.0853813	0.0186317		0	0	0	0	0	0	0	0	0	0					0	10	0
	0	0	0	0	0	0	0	0	0	0	0	0	0.0199905	0.270571	0.0410387	0	0	0	0	0	0		0.0157905	21	0.0591847	0.0129152		0.677575	0.0233045	0.0873479	0.0190609		0	0	0	0	0	0	0	0	0	0					0	10	0
	0	0	0	0	0	0	0	0	0	0	0	0	0.0152308	0.277739	0.0605003	0	0	0	0	0	0		0.0168319	21	0.0612705	0.0133703		0.677575	0.0248414	0.0904262	0.0197326		0	0	0	0	0	0	0	0	0	0					0	10	0
	0	0	0	0	0	0	0	0	0	0	0	0	0.00904331	0.274603	0.0715004	0	0	0	0	0	0		0.0169118	21	0.0610716	0.0133269		0.677575	0.0249592	0.0901326	0.0196686		0	0	0	0	0	0	0	0	0	0					0	10	0
	0	0	0	0	0	0	0	0	0	0	0	0	0	0.270571	0.0837696	0	0	0	0	0	0		0.0168734	21	0.0609292	0.0132958		0.677575	0.0249026	0.0899225	0.0196227		0	0	0	0	0	0	0	0	0	0					0	10	0
	0	0	0	0	0	0	0	0	0	0	0	0	0.0114231	0.266988	0.0985774	0	0	0	0	0	0		0.0179518	21	0.0609766	0.0133062		0.677575	0.0264942	0.0899924	0.0196379		0	0	0	0	0	0	0	0	0	0					0	10	0
	0	0	0	0	0	0	0	0	0	0	0	0	0.00999524	0.273707	0.0998467	0	0	0	0	0	0		0.0182642	21	0.0624418	0.0136259		0.677575	0.0269553	0.0921549	0.0201098		0	0	0	0	0	0	0	0	0	0					0	10	0
	0	0	0	0	0	0	0	0	0	0	0	0	0.0199905	0.268332	0.106616	0	0	0	0	0	0		0.0188066	21	0.0617823	0.013482		0.677575	0.0277557	0.0911815	0.0198974		0	0	0	0	0	0	0	0	0	0					0	10	0
	0	0	0	0	0	0	0	0	0	0	0	0	0.0147549	0.288042	0.101962	0	0	0	0	0	0		0.0192742	21	0.0654908	0.0142913		0.677575	0.0284459	0.0966547	0.0210918		0	0	0	0	0	0	0	0	0	0					0	10	0
	0	0	0	0	0	0	0	0	0	0	0	0	0.0366492	0.283562	0.0892697	0	0	0	0	0	0		0.0194991	21	0.0639278	0.0139502		0.677575	0.0287778	0.094348	0.0205884		0	0	0	0	0	0	0	0	0	0					0	10	0
	0	0	0	0	0	0	0	0	0	0	0	0	0.0485483	0.292522	0.0960389	0	0	0	0	0	0		0.0208147	21	0.0663517	0.0144791		0.677575	0.0307194	0.0979253	0.0213691		0	0	0	0	0	0	0	0	0	0					0	10	0
	0	0	0	0	0	0	0	0	0	0	0	0	0.0613993	0.294762	0.0863081	0	0	0	0	0	0		0.02107	21	0.066626	0.014539		0.677575	0.0310961	0.0983302	0.0214574		0	0	0	0	0	0	0	0	0	0					0	10	0
	0	0	0	0	0	0	0	0	0	0	0	0	0.0723465	0.297449	0.0926543	0	0	0	0	0	0		0.0220214	21	0.0678643	0.0148092		0.677575	0.0325004	0.100158	0.0218562		0	0	0	0	0	0	0	0	0	0					0	10	0
	0	0	0	0	0	0	0	0	0	0	0	0	0.0775821	0.291626	0.103654	0	0	0	0	0	0		0.0225173	21	0.0675134	0.0147326		0.677575	0.0332321	0.0996398	0.0217432		0	0	0	0	0	0	0	0	0	0					0	10	0
	0	0	0	0	0	0	0	0	0	0	0	0	0.065207	0.301033	0.1045	0	0	0	0	0	0		0.0224162	21	0.0690076	0.0150587		0.677575	0.033083	0.101845	0.0222244		0	0	0	0	0	0	0	0	0	0					0	10	0
	0	0	0	0	0	0	0	0	0	0	0	0	0.0694907	0.29073	0.116347	0	0	0	0	0	0		0.0226937	21	0.0678507	0.0148062		0.677575	0.0334925	0.100138	0.0218518		0	0	0	0	0	0	0	0	0	0					0	10	0
	0	0	0	0	0	0	0	0	0	0	0	0	0.0666349	0.301033	0.131154	0	0	0	0	0	0		0.0237535	21	0.0708569	0.0154622		0.677575	0.0350566	0.104574	0.02282		0	0	0	0	0	0	0	0	0	0					0	10	0
	0	0	0	0	0	0	0	0	0	0	0	0	0.0761542	0.291178	0.139616	0	0	0	0	0	0		0.0241404	21	0.0699424	0.0152627		0.677575	0.0356276	0.103225	0.0225255		0	0	0	0	0	0	0	0	0	0					0	10	0
	0	0	0	0	0	0	0	0	0	0	0	0	0.0680628	0.283114	0.169655	0	0	0	0	0	0		0.0248015	21	0.0709407	0.0154805		0.677575	0.0366034	0.104698	0.022847		0	0	0	0	0	0.00146496	0	0	0	0					0.000146496	10	0.00046326
	0	0	0	0	0	0	0	0	0	0	0	0	0.0699667	0.274603	0.185732	0	0	0	0	0	0		0.0252524	21	0.0712064	0.0155385		0.677575	0.0372689	0.10509	0.0229325		0	0	0	0	0	0.0102574	0	0	0	0					0.00102574	10	0.00324367
	0	0	0	0	0	0	0	0	0	0	0	0	0.0609234	0.280875	0.195463	0	0	0	0	0	0		0.0255838	21	0.0731651	0.0159659		0.677575	0.037758	0.107981	0.0235634		0	0	0	0	0	0.00146496	0	0	0	0					0.000146496	10	0.00046326
	0	0	0	0	0	0	0	0	0	0	0	0	0.066159	0.275947	0.210693	0	0	0	0	0	0		0.0263238	21	0.0742845	0.0162102		0.677575	0.03885	0.109633	0.0239239		0	0	0	0	0	0	0	0	0	0					0	10	0
	0	0	0	0	0	0	0	0	0	0	0	0	0.0561637	0.287594	0.211963	0	0	0	0	0	0		0.0264629	21	0.0761863	0.0166252		0.677575	0.0390553	0.11244	0.0245363		0	0	0	0	0	0.0190491	0	0	0	0					0.00190491	10	0.00602387
	0	0	0	0	0	0	0	0	0	0	0	0	0.0637792	0.29073	0.212386	0	0	0	0	0	0		0.026995	21	0.0769402	0.0167897		0.677575	0.0398406	0.113552	0.0247792		0	0	0	0	0	0.0175835	0	0	0	0					0.00175835	10	0.00556039
	0	0	0	0	0	0	0	0	0	0	0	0	0.052356	0.301481	0.209847	0	0	0	0	0	0		0.0268421	21	0.0782743	0.0170809		0.677575	0.039615	0.115521	0.0252088		0	0	0	0	0	0.0293058	0	0	0	0					0.00293058	10	0.00926732
	0	0	0	0	0	0	0	0	0	0	0	0	0.0561637	0.306409	0.193347	0	0	0	0	0	0		0.0264724	21	0.0773651	0.0168825		0.677575	0.0390693	0.114179	0.024916		0	0	0	0	0	0.0190491	0	0	0	0					0.00190491	10	0.00602387
	0	0	0	0	0	0	0	0	0	0	0	0	0.0575916	0.322983	0.172616	0	0	0	0	0	0		0.0263424	21	0.078377	0.0171033		0.677575	0.0388775	0.115673	0.0252419		0	0	0	0	0	0.04689	0	0	0	0					0.004689	10	0.0148279
	0	0	0	0	0	0	0	0	0	0	0	0	0.0566397	0.328359	0.164578	0	0	0	0	0	0		0.0261703	21	0.0786546	0.0171638		0.677575	0.0386235	0.116083	0.0253313		0	0	0	0	0	0.0337021	0	0	0	0					0.00337021	10	0.0106575
	0	0	0	0	0	0	0	0	0	0	0	0	0.0514041	0.349413	0.154001	0	0	0	0	0	0		0.0264199	21	0.0817894	0.0178479		0.677575	0.0389919	0.120709	0.0263409		0	0	0	0	0	0.0512856	0	0	0	0					0.00512856	10	0.0162179
	0	0	0	0	0	0	0	0	0	0	0	0	0.0571157	0.332839	0.153578	0	0	0	0	0	0		0.0258825	21	0.0786009	0.0171521		0.677575	0.0381987	0.116003	0.025314		0	0	0	0	0	0.0761965	0	0	0	0					0.00761965	10	0.0240955
	0	0	0	0	0	0	0	0	0	0	0	0	0.0590195	0.339558	0.150193	0	0	0	0.0185092	0	0		0.0270133	21	0.0794857	0.0173452		0.677575	0.0398677	0.117309	0.0255989		0	0	0	0	0	0.060078	0	0	0	0					0.0060078	10	0.0189983
	0	0	0	0	0	0	0	0	0	0	0	0	0.0633032	0.335974	0.154847	0	0	0	0	0	0		0.0263869	21	0.0794487	0.0173371		0.677575	0.0389431	0.117255	0.025587		0	0	0	0	0	0.0835227	0	0	0	0					0.00835227	10	0.0264122
	0.00223577	0	0	0	0	0	0	0	0	0	0	0	0.0671109	0.358373	0.161616	0	0	0	0.0173521	0	0		0.0288899	21	0.0842121	0.0183766		0.677575	0.0426372	0.124285	0.0271211		0	0	0	0	0	0.0864533	0	0	0	0					0.00864533	10	0.0273389
	0.0567105	0	0	0	0	0	0	0	0	0	0	0	0.0975726	0.37226	0.17177	0	0	0	0.0150386	0	0		0.0339691	21	0.0885474	0.0193226		0.677575	0.0501334	0.130683	0.0285173		0	0	0	0	0	0.102572	0	0	0	0					0.0102572	10	0.0324361
	0.0384225	0	0	0	0	0	0	0	0	0	0	0	0.107568	0.407649	0.180232	0	0	0	0.0196662	0	0		0.0358827	21	0.0961915	0.0209907		0.677575	0.0529576	0.141964	0.0309792		0	0	0	0	0	0.106968	0	0	0	0					0.0106968	10	0.0338263
	0.00301394	0	0	0	0	0	0	0	0	0	0	0	0.124703	0.434527	0.195039	0	0	0	0.0104117	0	0		0.0365569	21	0.103551	0.0225968		0.677575	0.0539525	0.152826	0.0333495		0	0	0	0	0	0.104037	0	0	0	0					0.0104037	10	0.0328995
	0	0	0	0	0	0	0	0	0	0	0	0	0.132794	0.482459	0.204347	0	0	0	0.00809751	0	0		0.0394142	21	0.11393	0.0248616		0.677575	0.0581695	0.168144	0.036692		0	0	0	0	0	0.127482	0	0	0	0					0.0127482	10	0.0403134
	0.044259	0	0	0	0	0	0	0	0	0	0	0	0.134698	0.50441	0.197155	0	0	0	0.0161957	0	0		0.0427008	21	0.11734	0.0256057		0.677575	0.0630201	0.173176	0.0377902		0	0	0	0	0	0.127482	0	0	0	0					0.0127482	10	0.0403134
	0.0683836	0	0	0	0	0	0	0	0	0	0	0	0.131366	0.545623	0.198847	0	0	0	0.0393318	0	0		0.0468358	21	0.125431	0.0273713		0.677575	0.0691227	0.185118	0.040396		0	0	0	0	0	0.139204	0	0	0	0					0.0139204	10	0.0440203
	0.0672163	0	0	0	0	0	0	0	0	0	0	0	0.125178	0.581012	0.195039	0	0	0	0.0289208	0	0		0.0474937	21	0.13215	0.0288374		0.677575	0.0700936	0.195033	0.0425598		0	0	0	0	0	0.137739	0	0	0	0					0.0137739	10	0.0435571
	0.0668272	0	0	0	0	0	0	0	0	0	0	0	0.122799	0.621329	0.198001	0.0134615	0	0	0.0335478	0	0		0.050284	21	0.14018	0.0305897		0.677575	0.0742118	0.206885	0.0451459		0	0	0	0	0	0.159719	0.00258581	0.0197823	0	0					0.0182087	10	0.0501029
	0.0497066	0	0	0	0	0	0	0	0	0	0	0	0.130414	0.641039	0.213232	0	0	0	0.0358619	0	0		0.0509645	21	0.145365	0.0317212		0.677575	0.075216	0.214537	0.0468158		0	0	0	0	0	0.137739	0.0116358	0.0142874	0	0					0.0163663	10	0.0429898
	0.025582	0	0	0	0	0	0	0	0	0	0	0	0.127558	0.661198	0.235232	0	0	0	0.0497435	0	0		0.0523483	21	0.150726	0.0328912		0.677575	0.0772583	0.22245	0.0485426		0	0	0	0	0	0.161184	0.0206865	0.0406626	0	0					0.0222533	10	0.0506728
	0.0248038	0	0	0	0	0	0	0	0	0	0	0	0.127558	0.661198	0.249194	0	0	0	0.0578417	0	0		0.0533617	21	0.151611	0.0330841		0.677575	0.0787539	0.223755	0.0488273		0	0	0	0	0	0.164115	0.0258581	0.0593455	0	0					0.0249319	10	0.052608
	0.0189672	0	0	0	0	0	0	0	0	0	0	0	0.114231	0.667021	0.257655	0.0173077	0	0	0.0566846	0	0		0.0538984	21	0.152843	0.0333531		0.677575	0.0795461	0.225573	0.0492242		0	0	0	0	0	0.171442	0.0258581	0.0527519	0	0					0.0250052	10	0.0543559
	0.00418128	0	0	0	0	0	0	0	0	0	0	0	0.117563	0.673741	0.265694	0	0	0	0.0520569	0	0		0.0530112	21	0.15525	0.0338784		0.677575	0.0782367	0.229127	0.0499995		0	0	0	0	0	0.167046	0.0504236	0.0824239	0	0					0.0299894	10	0.0560228
	0	0	0	0	0	0	0	0	0	0	0	0	0.117087	0.68494	0.267386	0.0173077	0	0	0.0613115	0	0		0.0546682	21	0.157424	0.0343527		0.677575	0.0806822	0.232334	0.0506995		0	0	0	0	0	0.178768	0.0594743	0.114295	0	0					0.0352537	10	0.06336
	0	0	0	0	0	0	0	0	0	0	0	0	0.12851	0.690764	0.276271	0	0	0	0.0647821	0	0		0.0552536	21	0.1597	0.0348493		0.677575	0.0815462	0.235693	0.0514324		0	0	0	0	0	0.197817	0.0801608	0.115394	0	0					0.0393372	10	0.0694415
	0	0	0	0	0	0	0	0	0	0	0	0	0.12613	0.693451	0.275001	0.0615385	0	0	0.0809778	0	0		0.0589095	21	0.159668	0.0348424		0.677575	0.0869417	0.235646	0.0514222		0	0	0	0	0	0.20954	0.0840398	0.142868	0	0					0.0436448	10	0.0762542
	0	0	0	0	0	0	0	0	0	0	0	0	0.147549	0.686732	0.269501	0.0173077	0	0	0.0786643	0	0		0.0571311	21	0.158737	0.0346392		0.677575	0.0843171	0.234272	0.0511223		0	0	0	0	0	0.216867	0.081454	0.169244	0	0					0.0467565	10	0.0819538
	0	0	0	0	0	0	0	0	0	0	0	0	0.148977	0.688524	0.250886	0.0365385	0	0	0.0832913	0	0		0.0575341	21	0.157791	0.0344329		0.677575	0.0849118	0.232876	0.0508178		0	0	0	0	0	0.244708	0.0892114	0.191224	0	0					0.0525143	10	0.0923938
	0	0	0	0	0	0	0	0	0	0	0	0	0.143741	0.676877	0.252155	0.0673077	0	0	0.0694097	0	0		0.0575948	21	0.155257	0.0338798		0.677575	0.0850013	0.229136	0.0500016		0	0	0	0	0	0.249103	0.109899	0.2165	0	0					0.0575502	10	0.0988164
	0	0	0	0	0	0	0	0	0	0	0	0	0.147073	0.675085	0.241155	0.0576923	0	0	0.107585	0	0		0.0585043	21	0.154685	0.0337551		0.677575	0.0863437	0.228293	0.0498175		0	0	0	0	0	0.268152	0.0853331	0.226392	0	0					0.0579877	10	0.103717
	0	0	0	0	0	0	0	0	0	0	0	0	0.156116	0.662542	0.236924	0.0557692	0	0	0.0960164	0	0		0.0574937	21	0.152049	0.0331799		0.677575	0.0848522	0.224402	0.0489686		0	0	0	0	0	0.274014	0.11507	0.258262	0	0					0.0647346	10	0.11211
	0	0	0	0	0	0	0	0	0	0	0	0	0.151832	0.654926	0.220424	0.105769	0	0	0.12031	0	0		0.0596792	21	0.150239	0.0327849		0.677575	0.0880776	0.221731	0.0483856		0	0	0	0	0	0.271083	0.111191	0.286836	0	0					0.066911	10	0.117072
	0	0	0	0	0	0	0	0	0	0	0	0	0.1604	0.647759	0.207732	0.0923077	0	0	0.129565	0	0.00699343		0.0592741	21	0.148332	0.0323687		0.677575	0.0874798	0.218916	0.0477714		0	0	0	0	0	0.266687	0.134464	0.293429	0	0					0.0694581	10	0.118818
	0	0	0	0	0	0	0	0	0	0	0	0	0.157544	0.647311	0.204347	0.105769	0	0	0.144603	0	0		0.0599797	21	0.148684	0.0324455		0.677575	0.0885212	0.219435	0.0478847		0	0	0	0	0	0.254965	0.153858	0.306617	0	0					0.071544	10	0.12088
	0	0	0	0	0	0	0	0	0	0	0	0	0.173251	0.626704	0.198424	0.126923	0	0	0.16774	0	0.0419612		0.0635716	21	0.145479	0.0317462		0.677575	0.0938223	0.214706	0.0468527		0	0	0	0	0	0.244708	0.16808	0.307716	0	0					0.0720503	10	0.120605
	0	0	0	0	0	0	0	0	0	0	0	0	0.170395	0.615057	0.200116	0.128846	0	0	0.186249	0	0.000998773		0.061984	21	0.144566	0.0315468		0.677575	0.0914791	0.213358	0.0465585		0	0	0	0	0	0.23152	0.175838	0.317607	0	0.00976839					0.0734733	10	0.12088
	0	0	0	0	0	0	0	0	0	0	0	0	0.190386	0.594003	0.198001	0.146154	0	0	0.188563	0	0.0299726		0.0641466	21	0.141367	0.0308489		0.677575	0.0946709	0.208637	0.0455284		0	0	0	0	0	0.21247	0.232726	0.3253	0	0.00976839					0.0780265	10	0.12664
	0.0107961	0	0	0	0	0	0	0	0	0	0	0	0.20514	0.580116	0.201386	0.155769	0	0	0.210543	0	0		0.0649405	21	0.141301	0.0308344		0.677575	0.0958425	0.208539	0.045507		0	0	0	0	0	0.227123	0.239191	0.328597	0	0.0219797					0.0816891	10	0.129325
	0.0127416	0	0	0	0	0	0	0	0	0	0	0	0.225131	0.563541	0.214501	0.192308	0	0	0.222111	0	0.0189827		0.069015	21	0.141613	0.0309026		0.677575	0.101856	0.209	0.0456076		0	0.00184644	0	0	0	0.221262	0.267635	0.329696	0	0.0341904					0.085463	10	0.132253
	0.014298	0	0	0	0	0	0	0	0	0	0	0	0.230842	0.559957	0.223809	0.2	0	0	0.226738	0	0		0.0693164	21	0.142767	0.0311542		0.677575	0.102301	0.210702	0.045979		0	0.00184644	0	0	0	0.218332	0.311594	0.343983	0	0.0390749					0.0914831	10	0.141783
	0	0	0	0	0	0	0	0	0	0	0	0	0.238934	0.55727	0.242847	0.209615	0	0	0.257973	0	0		0.0717447	21	0.14646	0.0319601		0.677575	0.105885	0.216153	0.0471684		0	0.0132328	0	0	0	0.202213	0.34909	0.324201	0	0.042738					0.0931474	10	0.142633
	0	0	0	0	0	0	0	0	0	0	0	0	0.238458	0.554582	0.263578	0.203846	0	0	0.279952	0	0		0.0733532	21	0.148464	0.0323974		0.677575	0.108258	0.21911	0.0478138		0	0.0138483	0	0	0	0.208075	0.372362	0.352775	0	0.0586124					0.100567	10	0.152348
	0	0	0	0	0	0	0	0	0	0	0	0	0.245597	0.541591	0.277117	0.207692	0	0	0.275325	0	0.0339684		0.0752995	21	0.146877	0.0320511		0.677575	0.111131	0.216768	0.0473027		0	0.0132328	0	0	0	0.21247	0.421493	0.331894	0	0.0610546					0.104014	10	0.159397
	0.00262485	0	0	0	0	0	0	0	0	0	0	0	0.253213	0.532184	0.281771	0.242308	0	0	0.307716	0	0		0.0771341	21	0.150864	0.0329211		0.677575	0.113838	0.222652	0.0485867		0	0.0160025	0	0	0	0.218332	0.47321	0.352775	0	0.076929					0.113725	10	0.174129
	0.0111852	0	0	0	0	0	0	0	0	0	0	0	0.263208	0.514713	0.280924	0.234615	0	0	0.301932	0	0.00499521		0.0767416	21	0.147616	0.0322124		0.677575	0.113259	0.217859	0.0475408		0	0.0120018	0	0	0.00109872	0.202213	0.514584	0.346181	0	0.0659392					0.114202	10	0.182453
	0.0178	0	0	0	0	0	0	0	0	0	0	0	0.257972	0.509337	0.280924	0.242308	0	0	0.321598	0	0		0.0776162	21	0.148465	0.0323978		0.677575	0.11455	0.219113	0.0478143		0	0	0	0	0.00879175	0.206609	0.55725	0.373655	0	0.0866974					0.1233	10	0.196751
	0	0	0	0	0	0	0	0	0	0	0	0	0.254165	0.494554	0.272886	0.240385	0	0	0.300775	0	0.0119886		0.0749882	21	0.143867	0.0313944		0.677575	0.110672	0.212327	0.0463335		0	0	0	0	0.0395632	0.208075	0.618018	0.349478	0	0.0696022					0.128474	10	0.207828
	0.014298	0	0	0	0	0	0	0	0	0	0	0	0.226559	0.484251	0.268232	0.225	0	0	0.322755	0	0.000998773		0.073433	21	0.141339	0.0308428		0.677575	0.108376	0.208596	0.0455194		0	0	0	0	0.0362664	0.211005	0.647755	0.367062	0	0.0928034					0.135489	10	0.217358
	0.0368661	0	0	0	0	0	0	0	0	0	0	0	0.227035	0.46678	0.25554	0.240385	0	0	0.301932	0	0.0199815		0.073739	21	0.136244	0.0297309		0.677575	0.108828	0.201076	0.0438784		0	0	0	0	0.0538499	0.211005	0.700765	0.353874	0	0.0781498					0.139764	10	0.22961
	0.0236365	0	0	0	0	0	0	0	0	0	0	0	0.222751	0.469916	0.249617	0.290385	0	0	0.340107	0	0.0149863		0.0767333	21	0.143157	0.0312395		0.677575	0.113247	0.211279	0.0461048		0	0	0	0	0.076929	0.218332	0.708523	0.37915	0	0.095245					0.147818	10	0.233313
	0.0368661	0	0	0	0	0	0	0	0	0	0	0	0.23227	0.457821	0.247078	0.265385	0	0	0.33895	0	0.0449582		0.0773014	21	0.13925	0.0303867		0.677575	0.114085	0.205512	0.0448463		0	0	0	0	0.0604442	0.228589	0.735674	0.364863	0	0.0976873					0.148726	10	0.240046
	0.0520412	0	0	0	0	0	0	0	0	0	0	0	0.233222	0.474396	0.257655	0.288462	0	0	0.350518	0	0.0119886		0.079442	21	0.145297	0.0317064		0.677575	0.117245	0.214437	0.0467939		0	0	0	0	0.0912157	0.230055	0.743431	0.374755	0	0.114783					0.155424	10	0.24175
	0.0508738	0	0	0	0	0	0	0	0	0	0	0	0.240838	0.475292	0.259347	0.296154	0	0	0.364401	0	0.0239779		0.0814706	21	0.147553	0.0321987		0.677575	0.120239	0.217766	0.0475205		0	0	0	0	0.0945125	0.230055	0.73826	0.367062	0	0.107456					0.153734	10	0.239635
	0.0434809	0	0	0	0	0	0	0	0	0	0	0	0.247977	0.488731	0.26104	0.326923	0	0	0.363244	0	0		0.0824474	21	0.152718	0.0333259		0.677575	0.12168	0.22539	0.0491841		0	0	0	0	0.112096	0.230055	0.703351	0.386843	0	0.120888					0.155323	10	0.231709
	0.0306404	0	0	0	0	0	0	0	0	0	0	0	0.256545	0.483803	0.255117	0.313462	0	0	0.365558	0	0.0419612		0.0831945	21	0.1507	0.0328853		0.677575	0.122783	0.22241	0.0485339		0	0	0	0	0.119789	0.224193	0.700765	0.387943	0	0.0964665					0.152916	10	0.231338
	0	0	0	0	0	0	0	0	0	0	0	0	0.253213	0.467228	0.247078	0.338462	0	0	0.365558	0	0.0139869		0.0802631	21	0.15109	0.0329706		0.677575	0.118456	0.222987	0.0486597		0	0	0	0	0.136274	0.235916	0.677492	0.384645	0	0.118446					0.155277	10	0.224622
	0	0	0	0	0	0	0	0	0	0	0	0	0.2594	0.462749	0.250463	0.382692	0	0	0.373655	0	0.0209803		0.0833305	21	0.155699	0.0339764		0.677575	0.122983	0.229789	0.0501441		0	0	0	0	0.159353	0.222728	0.651633	0.393438	0	0.113562					0.154071	10	0.218565
	0.014298	0	0	0	0	0	0	0	0	0	0	0	0.26416	0.455133	0.261886	0.384615	0.00192308	0	0.380596	0	0.000998773		0.0839815	21	0.156587	0.0341702		0.677575	0.123944	0.2311	0.0504301		0	0	0	0	0.164848	0.241777	0.625775	0.400031	0	0.142868					0.15753	10	0.213309
	0.00768322	0	0	0	0	0	0	0	0	0	0	0	0.281771	0.452894	0.265694	0.430769	0.0211538	0	0.371342	0	0.0249767		0.0883944	21	0.160562	0.0350375		0.677575	0.130457	0.236966	0.0517101		0	0	0	0	0.206609	0.238846	0.628361	0.419813	0	0.120888					0.161452	10	0.217246
	0.0104069	0	0	0	0	0	0	0	0	0	0	0	0.28415	0.452894	0.271617	0.451923	0.025	0	0.380596	0.0010464	0		0.0894111	21	0.164556	0.035909		0.677575	0.131958	0.24286	0.0529963		0	0	0	0	0.196718	0.266687	0.62319	0.429704	0	0.146531					0.166283	10	0.218022
	0.0201346	0	0	0	0	0	0	0	0	0	0	0	0.287006	0.444382	0.269924	0.484615	0.0384615	0	0.364401	0	0.0289731		0.0922809	21	0.164961	0.0359974		0.677575	0.136193	0.243458	0.0531268		0	0	0	0.000288506	0.221995	0.265222	0.597331	0.436298	0	0.134321					0.165545	10	0.213639
	0.0263603	0	0	0	0	0	0	0	0	0	0	0	0.280819	0.435871	0.277117	0.526923	0.0230769	0	0.38291	0	0.0109899		0.093527	21	0.1714	0.0374025		0.677575	0.138032	0.252961	0.0552006		0	0	0	0.00865518	0.228589	0.293062	0.60121	0.458277	0	0.14531					0.17351	10	0.218516
	0.0267493	0	0	0	0	0	0	0	0	0	0	0	0.278439	0.42288	0.287694	0.553846	0.0442308	0	0.375969	0	0.0469564		0.0969888	21	0.172417	0.0376246		0.677575	0.143141	0.254462	0.0555283		0	0	0	0.0135598	0.264855	0.27841	0.608967	0.451684	0	0.152637					0.177011	10	0.219259
	0.0193564	0	0	0	0	0	0	0	0	0	0	0	0.275107	0.411233	0.278809	0.567308	0.00384615	0	0.392164	0	0.0169845		0.0935623	21	0.175358	0.0382662		0.677575	0.138084	0.258802	0.0564753		0	0	0	0.0164448	0.243974	0.312112	0.598624	0.46597	0	0.179501					0.181663	10	0.219822
	0.0248038	0	0	0	0	0	0	0	0	0	0	0	0.269871	0.409889	0.277963	0.594231	0.00192308	0	0.392164	0	0.0409624		0.0958004	21	0.178125	0.0388701		0.677575	0.141387	0.262886	0.0573665		0	0	0	0.00894368	0.264855	0.288667	0.60121	0.474762	0	0.166069					0.180451	10	0.221701
	0.0353096	0	0	0	0	0	0	0	0	0	0	0	0.272251	0.420192	0.286001	0.598077	0.0288462	0.00137373	0.415301	0.0397725	0.00999042		0.100339	21	0.180968	0.0394904		0.677575	0.148085	0.267082	0.058282		0	0	0	0.00807817	0.272548	0.313577	0.598624	0.502237	0	0.199038					0.18941	10	0.227089
	0.0489283	0.0241361	0	0	0	0	0	0	0	0	0	0	0.275583	0.411681	0.292771	0.615385	0	0	0.414144	0.0146529	0.0549493		0.102487	21	0.182618	0.0398506		0.677575	0.151256	0.269518	0.0588136		0	0	0	0	0.279142	0.310647	0.594745	0.516523	0	0.168511					0.186957	10	0.229446
	0.0539867	0.0126893	0	0	0	0	0	0	0	0	0	0	0.267968	0.416608	0.305463	0.626923	0.0230769	0.00137373	0.416458	0.0251196	0.0199815		0.103317	21	0.185152	0.0404035		0.677575	0.15248	0.273257	0.0596296		0	0	0	0	0.300023	0.295994	0.593452	0.545097	0.0219797	0.18927					0.194582	10	0.232051
	0.0570995	0.0215606	0	0	0	0	0	0	0	0	0	0	0.276059	0.42736	0.324502	0.607692	0.0134615	0.0247272	0.418772	0.0188392	0.0349678		0.105954	21	0.184275	0.0402122		0.677575	0.156373	0.271963	0.0593472		0	0	0	0	0.311013	0.316508	0.585694	0.528613	0.0195375	0.214913					0.197628	10	0.229825
	0.0765548	0.0304318	0	0	0	0	0	0	0	0	0	0	0.274631	0.429599	0.328732	0.642308	0.0173077	0.0467069	0.45232	0.053379	0.00199822		0.112094	21	0.191501	0.0417889		0.677575	0.165434	0.282627	0.0616742		0	0	0	0	0.341784	0.317973	0.583109	0.558285	0.0268636	0.205144					0.203316	10	0.235479
	0.0714965	0.042451	0	0	0	0	0	0	0	0	0	0	0.284626	0.438559	0.324078	0.636538	0.0365385	0.0522018	0.438437	0	0.0549493		0.113327	21	0.189746	0.0414059		0.677575	0.167255	0.280037	0.061109		0	0	0	0	0.329696	0.301855	0.565008	0.568176	0.0268636	0.213692					0.200529	10	0.232413
	0.0749984	0.0587627	0	0	0	0	0	0	0	0	0	0	0.274631	0.436319	0.326194	0.661538	0.0365385	0.0590705	0.491651	0.037679	0		0.117018	21	0.197398	0.0430757		0.677575	0.172702	0.29133	0.0635733		0	0	0	0	0.336289	0.300389	0.574059	0.581364	0.0415172	0.235672					0.206929	10	0.235683
	0.0590451	0.071068	0	0	0	0	0	0	0	0	0	0	0.278439	0.442142	0.324078	0.638462	0.0519231	0.0686866	0.502063	0	0.0469564		0.118232	21	0.195237	0.0426042		0.677575	0.174492	0.288141	0.0628774		0	0	0	0	0.345081	0.316508	0.588281	0.56378	0.0561701	0.235672					0.210549	10	0.235364
	0.051263	0.0627691	0	0	0	0	0	0	0	0	0	0	0.269871	0.441246	0.320694	0.669231	0.0826923	0.0728078	0.540238	0.0607058	0.0259762		0.12369	21	0.20148	0.0439665		0.677575	0.182548	0.297354	0.0648881		0	0	0	0	0.358269	0.317973	0.57923	0.594552	0.0647177	0.241777					0.215652	10	0.239455
	0.06994	0.0547563	0	0	0	0	0	0	0	0	0.00228759	0	0.279867	0.433631	0.328732	0.65	0.0653846	0.108525	0.558748	0.00627973	0.073932		0.125337	21	0.201082	0.0438797		0.677575	0.184979	0.296767	0.06476		0	0	0	0	0.36816	0.331161	0.580523	0.560483	0.06716	0.229566					0.213705	10	0.234963
	0.0742201	0.0570456	0	0	0	0	0	0	0	0	0.0249735	0	0.262256	0.429151	0.330425	0.651923	0.0961538	0.116767	0.607335	0.0450058	0.0489546		0.130677	21	0.204215	0.0445633		0.677575	0.192859	0.301391	0.0657688		0	0	0	0	0.372556	0.339953	0.576644	0.573671	0.0757076	0.284515					0.222305	10	0.23769
	0.0664381	0.0682063	0	0	0	0	0	0	0	0	0.031839	0	0.262732	0.425568	0.33254	0.675	0.0865385	0.126383	0.609648	0.0156993	0.0859207		0.132691	21	0.207297	0.0452359		0.677575	0.195832	0.305939	0.0667615		0	0	0	0	0.37915	0.342884	0.590867	0.567077	0.108677	0.272304					0.226096	10	0.237297
	0.0823914	0.0590488	0	0	0	0	0	0	0	0	0.0485549	0	0.260352	0.441694	0.347348	0.680769	0.130769	0.136	0.647824	0.0617522	0.0749308		0.141497	21	0.212586	0.0463901		0.677575	0.208828	0.313746	0.068465		0	0	0	0.00692414	0.384645	0.360467	0.584402	0.584661	0.10013	0.280852					0.230208	10	0.240425
	0.0458155	0.0413063	0	0	0	0	0	0	0	0	0.0625844	0	0.267968	0.454685	0.344809	0.676923	0.121154	0.151111	0.661705	0.0303529	0.0989087		0.140825	21	0.215985	0.0471318		0.677575	0.207837	0.318762	0.0695596		0	0	0	0.000865518	0.380249	0.379516	0.598624	0.567077	0.139204	0.290621					0.235616	10	0.239731
	0.0341423	0.0184127	0	0	0	0	0	0	0	0	0.0676589	0	0.258448	0.454685	0.347348	0.709615	0.136538	0.167595	0.677901	0.0470993	0.0709344		0.142399	21	0.222657	0.0485878		0.677575	0.21016	0.328609	0.0717084		0	0	0	0.00836667	0.402229	0.382447	0.597331	0.589057	0.131878	0.318706					0.243001	10	0.245036
	0.0356987	0.00696584	0	0	0	0	0	0	0.00333236	0	0.0766139	0	0.263684	0.462749	0.339309	0.713462	0.176923	0.166222	0.689469	0.0334928	0.0969105		0.145944	21	0.225005	0.0491001		0.677575	0.215392	0.332074	0.0724645		0	0	0	0.0049046	0.407724	0.385378	0.57923	0.594552	0.142868	0.294284					0.240894	10	0.242783
	0.0399789	0.0161233	0	0	0	0	0	0	0.00532234	0	0.0637784	0	0.248453	0.474396	0.336348	0.705769	0.173077	0.181333	0.719547	0.0847783	0.0789272		0.148944	21	0.227168	0.0495721		0.677575	0.21982	0.335266	0.073161		0	0	0	0.0049046	0.402229	0.404427	0.57923	0.600047	0.136762	0.327254					0.245485	10	0.245878
	0.0469828	0.0115446	0	0	0	0	0	0	0.0107948	0	0.0530324	0	0.253213	0.485147	0.343117	0.734615	0.178846	0.201939	0.742683	0.026166	0.101906		0.151904	21	0.235901	0.0514778		0.677575	0.224188	0.348155	0.0759736		0	0	0	0.0132713	0.397832	0.392704	0.561129	0.614333	0.177059	0.297947					0.245428	10	0.240996
	0.0594341	0.0201297	0	0	0	0	0	0	0.0150235	0	0.0488534	0	0.250833	0.493659	0.340579	0.759615	0.194231	0.210181	0.786642	0.0764051	0.0829237		0.158977	21	0.243809	0.0532034		0.677575	0.234626	0.359825	0.0785203		0	0	0	0.0135598	0.391239	0.405892	0.581816	0.638511	0.181943	0.317484					0.253045	10	0.248951
	0.0559322	0.0221329	0	0	0	0	0	0	0.010546	0	0.0446744	0	0.252261	0.493211	0.341848	0.796154	0.194231	0.232161	0.827132	0.0648921	0.100907		0.163623	21	0.254095	0.055448		0.677575	0.241483	0.375006	0.081833		0	0	0	0.0152908	0.391239	0.394169	0.571473	0.626422	0.202701	0.330917					0.253221	10	0.244277
	0.0415354	0.0161233	0	0	0	0	0	0	0.00830729	0	0.0404954	0	0.251309	0.487387	0.346502	0.834615	0.217308	0.274746	0.874561	0.110945	0.0849219		0.170893	21	0.265973	0.0580401		0.677575	0.252213	0.392537	0.0856586		0	0	0	0.0161563	0.405525	0.416149	0.552079	0.683569	0.21125	0.328474					0.26132	10	0.253769
	0.0765548	0.0166956	0	0	0	0.00759348	0	0	0.0142773	0	0.0440774	0	0.277963	0.47574	0.350309	0.834615	0.217308	0.299474	0.913894	0.0596588	0.148863		0.177953	21	0.270559	0.0590409		0.677575	0.262633	0.399305	0.0871356		0	0	0	0.0204839	0.41102	0.395635	0.565008	0.674778	0.222239	0.338243					0.262741	10	0.252524
	0.0820023	0	0	0	0	0.0130452	0	0	0.0214911	0	0.0452715	0	0.28891	0.478876	0.35454	0.873077	0.211538	0.362665	0.992558	0.0921051	0.115893		0.187237	21	0.287864	0.062817		0.677575	0.276334	0.424844	0.0927086		0	0	0	0.0158678	0.395635	0.408823	0.550786	0.679174	0.22346	0.354118					0.262786	10	0.252394
	0.0944536	0	0	0	0	0.0301791	0	0	0.0311922	0	0.0572114	0	0.308425	0.473948	0.362156	0.911538	0.217308	0.420362	1.01801	0.0826855	0.156855		0.198301	21	0.2968	0.0647671		0.677575	0.292663	0.438033	0.0955867		0	0	0	0.0175989	0.41212	0.3971	0.566301	0.695659	0.244219	0.35656					0.268956	10	0.257312
	0.105349	0	0	0	0	0.0227804	0	0	0.040396	0	0.0751214	0	0.320324	0.492763	0.392617	0.938462	0.278846	0.49317	1.05734	0.141298	0.147863		0.214587	21	0.309269	0.0674879		0.677575	0.316699	0.456435	0.0996022		0	0	0	0.0132713	0.41102	0.408823	0.555957	0.693461	0.207586	0.363886					0.2654	10	0.25763
	0.129473	0	0	0	0	0.041472	0	0	0.0436297	0	0.0807928	0	0.342218	0.473948	0.395156	0.953846	0.282692	0.55224	1.09436	0.117225	0.175838		0.222995	21	0.317611	0.0693083		0.677575	0.329107	0.468746	0.102289		0	0.00153867	0	0.00692414	0.409922	0.398566	0.581816	0.674778	0.258872	0.363886					0.26963	10	0.256731
	0.136088	0	0	0	0	0.0523754	0	0	0.050346	0	0.0930313	0	0.351737	0.489179	0.408694	0.986538	0.290385	0.647028	1.1441	0.156998	0.157854		0.236398	21	0.333444	0.0727635		0.677575	0.348888	0.492114	0.107388		0	0.00369285	0	0.000577012	0.414317	0.413218	0.576644	0.683569	0.219797	0.360223					0.267204	10	0.259551
	0.127917	0	0	0	0	0.0718458	0	0	0.0510922	0	0.109449	0	0.364588	0.482459	0.407002	0.982692	0.265385	0.689614	1.12791	0.126645	0.176837		0.237306	21	0.332868	0.0726377		0.677575	0.350229	0.491264	0.107203		0	0	0	0.00201954	0.413218	0.404427	0.592159	0.673679	0.255209	0.361444					0.270216	10	0.259148
	0.118578	0	0	0	0	0.0897586	0	0	0.0565647	0	0.107658	0	0.368396	0.47574	0.418002	1	0.280769	0.744563	1.16261	0.172697	0.152859		0.245152	21	0.342757	0.0747957		0.677575	0.361808	0.505858	0.110387		0	0	0	0	0.425307	0.40003	0.592159	0.682471	0.238113	0.359002					0.269708	10	0.261509
	0.113131	0	0	0	0	0.11507	0	0	0.0667634	0	0.0927328	0	0.374108	0.462749	0.420117	0.992308	0.311538	0.78028	1.16377	0.166417	0.203812		0.250609	21	0.343871	0.0750387		0.677575	0.369862	0.507502	0.110746		0	0	0	0	0.459376	0.417615	0.593452	0.660491	0.253988	0.365108					0.275003	10	0.261493
	0.115854	0	0	0	0	0.139992	0	0	0.0637784	0	0.0909418	0	0.369348	0.454685	0.433656	0.963462	0.292308	0.818745	1.18459	0.188397	0.159853		0.25122	21	0.34638	0.0755863		0.677575	0.370763	0.511206	0.111554		0	0	0	0	0.439594	0.410288	0.610261	0.653897	0.251545	0.380981					0.274657	10	0.261542
	0.10924	0	0	0	0	0.149338	0	0	0.0801958	0	0.0822854	0	0.380295	0.445278	0.437041	0.936538	0.305769	0.855835	1.15336	0.174791	0.193821		0.252561	21	0.342287	0.0746932		0.677575	0.372743	0.505165	0.110236		0	0	0	0	0.446188	0.414684	0.625775	0.633016	0.285736	0.352896					0.27583	10	0.260067
	0.129473	0	0	0	0	0.180101	0	0	0.0926333	0	0.0772109	0	0.377439	0.454238	0.437887	0.894231	0.311538	0.914906	1.136	0.222937	0.174838		0.257307	21	0.340476	0.0742979		0.677575	0.379746	0.502492	0.109653		0	0	0	0	0.435198	0.42201	0.618018	0.635214	0.263757	0.368771					0.274297	10	0.259509
	0.0971774	0	0	0	0	0.222936	0	0	0.104325	0	0.0775094	0	0.393146	0.44483	0.440425	0.861538	0.330769	0.943754	1.12328	0.188397	0.219797		0.259423	21	0.338897	0.0739535		0.677575	0.38287	0.500162	0.109144		0	0	0	0	0.447287	0.407357	0.619311	0.616532	0.282073	0.350454					0.272301	10	0.256161
	0.0963991	0	0	0	0	0.249027	0	0	0.104822	0	0.0733304	0	0.385055	0.458269	0.444656	0.815385	0.317308	0.973976	1.08395	0.192584	0.171841		0.255552	21	0.333762	0.0728329		0.677575	0.377157	0.492584	0.107491		0	0	0	0	0.456079	0.413218	0.616725	0.615432	0.27841	0.385866					0.276573	10	0.258057
	0.119745	0	0	0	0	0.268886	0	0	0.0906433	0	0.0760168	0	0.400762	0.452894	0.440848	0.769231	0.338462	1.02206	1.07469	0.176884	0.220796		0.259615	21	0.334004	0.0728857		0.677575	0.383153	0.492941	0.107569		0	0	0	0	0.461574	0.402961	0.629654	0.609937	0.285736	0.362665					0.275253	10	0.25808
	0.112742	0	0	0	0	0.256815	0	0	0.10134	0	0.0709424	0	0.396002	0.453342	0.449733	0.748077	0.315385	1.04404	1.04461	0.22189	0.180833		0.256941	21	0.331242	0.072283		0.677575	0.379206	0.488865	0.106679		0	0.0215418	0	0	0.451683	0.42201	0.611553	0.614333	0.272304	0.383424					0.277685	10	0.254744
	0.103403	0	0	0	0	0.247469	0	0	0.120742	0	0.0748229	0	0.402665	0.443486	0.442964	0.701923	0.319231	1.07975	1.02611	0.189444	0.232785		0.256419	21	0.32938	0.0718767		0.677575	0.378436	0.486117	0.106079		0	0.0203108	0	0	0.467069	0.420545	0.645169	0.568176	0.262535	0.373655					0.275746	10	0.254444
	0.0901735	0.0026733	0	0	0	0.25993	0	0	0.122483	0	0.0751214	0	0.403617	0.452446	0.434502	0.640385	0.330769	1.08387	1.01107	0.22817	0.206809		0.254382	21	0.324439	0.0707984		0.677575	0.37543	0.478824	0.104488		0	0.0132328	0	0	0.47696	0.405892	0.62319	0.582463	0.255209	0.380981					0.273793	10	0.254011
	0.103792	0.0264254	0	0	0	0.267329	0	0	0.0963645	0	0.0763153	0	0.415992	0.446174	0.430271	0.638462	0.340385	1.10036	0.999499	0.21875	0.215801		0.255996	21	0.324561	0.0708249		0.677575	0.377812	0.479003	0.104527		0	0.00492383	0	0	0.473663	0.448386	0.652927	0.554988	0.244219	0.360223					0.273933	10	0.257933
	0.110796	0.0347244	0	0	0	0.281347	0	0	0.0926333	0	0.0873598	0	0.405997	0.456029	0.421387	0.559615	0.334615	1.10998	1.01569	0.264803	0.187826		0.255372	21	0.322794	0.0704395		0.677575	0.376891	0.476397	0.103958		0	0	0	0	0.467069	0.416149	0.658098	0.559384	0.240555	0.387087					0.272834	10	0.25834
	0.113131	0.0550424	0	0	0	0.296145	0	0	0.0779571	0	0.0900464	0	0.426464	0.45155	0.424771	0.586538	0.365385	1.10998	0.989087	0.230263	0.240777		0.259863	21	0.3213	0.0701134		0.677575	0.38352	0.474191	0.103477		0	0	0	0	0.464871	0.46597	0.650341	0.546196	0.25643	0.380981					0.276479	10	0.258415
	0.105738	0.0782223	0	0	0	0.309385	0	0	0.10731	0	0.0879568	0	0.433603	0.47126	0.417579	0.542308	0.388462	1.09486	0.982146	0.260616	0.212804		0.261536	21	0.316375	0.0690387		0.677575	0.385988	0.466923	0.101891		0	0	0	0	0.479158	0.452782	0.646462	0.546196	0.233229	0.393193					0.275102	10	0.258851
	0.127917	0.0619106	0	0	0	0.300039	0	0	0.124473	0	0.0927328	0	0.445502	0.486043	0.418425	0.559615	0.361538	1.07975	0.985617	0.230263	0.225792		0.261887	21	0.315358	0.0688168		0.677575	0.386506	0.465422	0.101563		0	0	0	0	0.475861	0.455713	0.646462	0.540701	0.250325	0.420057					0.278912	10	0.259397
	0.124415	0.0484605	0	0	0	0.284463	0	0	0.143378	0	0.100792	0	0.459781	0.500378	0.41081	0.561538	0.417308	1.07975	0.952069	0.295156	0.212804		0.266243	21	0.313495	0.0684103		0.677575	0.392935	0.462673	0.100963		0	0	0	0	0.472564	0.439594	0.645169	0.537404	0.225903	0.415172					0.273581	10	0.257454
	0.150485	0.0435957	0	0	0	0.278232	0	0	0.156064	0	0.0894493	0	0.468824	0.50441	0.408271	0.573077	0.430769	1.04953	0.939344	0.236544	0.252767		0.265779	21	0.308992	0.0674276		0.677575	0.392251	0.456027	0.0995132		0	0.0132328	0	0	0.483554	0.455713	0.64129	0.527513	0.250325	0.406625					0.277825	10	0.255459
	0.177722	0.0109722	0	0	0	0.281347	0	0	0.170989	0	0.0763153	0	0.465969	0.511577	0.407848	0.586538	0.434615	1.0564	0.919678	0.286783	0.208807		0.266455	21	0.309894	0.0676244		0.677575	0.393249	0.457358	0.0998036		0	0.0187721	0	0	0.475861	0.420545	0.619311	0.52092	0.269862	0.427383					0.275265	10	0.248625
	0.19173	0	0	0	0	0.285241	0	0	0.168999	0	0.0798973	0	0.460257	0.510681	0.40954	0.605769	0.465385	1.02343	0.869934	0.266897	0.244774		0.265835	21	0.302347	0.0659775		0.677575	0.392333	0.446219	0.097373		0	0.0249269	0	0	0.487949	0.404427	0.618018	0.494544	0.277189	0.415172					0.272223	10	0.244256
	0.189006	0	0	0	0	0.296924	0.00284874	0	0.167258	0	0.0843748	0	0.460257	0.522776	0.412925	0.601923	0.480769	1.00969	0.868777	0.296202	0.212804		0.266978	21	0.30154	0.0658015		0.677575	0.39402	0.445029	0.0971133		0.0115402	0.0310817	0.00428638	0	0.485751	0.40003	0.603796	0.494544	0.262535	0.43471					0.272827	10	0.240321
	0.188617	0	0	0	0.007118	0.321067	0.00479589	0	0.158054	0	0.0778079	0	0.454545	0.518745	0.40954	0.636538	0.509615	1.01931	0.815563	0.251197	0.239779		0.267252	21	0.300243	0.0655185		0.677575	0.394424	0.443115	0.0966956		0.00989161	0.0409294	0	0	0.495642	0.392704	0.60121	0.46597	0.30161	0.41273					0.272069	10	0.236016
	0.20924	0.0101137	0	0	0.0223031	0.324182	0.0111937	0	0.155069	0	0.0891508	0	0.436459	0.526808	0.40531	0.636538	0.523077	0.998704	0.788956	0.27213	0.212804		0.267716	21	0.293835	0.06412		0.677575	0.395109	0.433656	0.0946316		0.00791327	0.053239	0.0115402	0.00403908	0.503335	0.37512	0.575351	0.445089	0.293062	0.433489					0.270218	10	0.228488
	0.217411	0.0375861	0	0	0.0292629	0.294198	0.0162006	0	0.150343	0	0.0900464	0	0.429319	0.525016	0.40954	0.673077	0.538462	0.971229	0.768133	0.23131	0.222794		0.266854	21	0.289719	0.0632219		0.677575	0.393837	0.427582	0.0933061		0	0.0501616	0.00494581	0.025677	0.525315	0.347279	0.553371	0.426407	0.329696	0.421278					0.268413	10	0.22448
	0.227138	0.0267116	0.000501807	0	0.0305283	0.274727	0.02538	0	0.146612	0	0.0966133	0	0.397906	0.52188	0.415464	0.680769	0.596154	0.954744	0.749624	0.248057	0.224792		0.267505	21	0.288542	0.062965		0.677575	0.394798	0.425845	0.0929271		0	0.0396984	0	0.0447184	0.529711	0.317973	0.518463	0.435199	0.313821	0.432268					0.263185	10	0.22014
	0.230251	0.0244222	0.00521519	0	0.031161	0.272391	0.032056	0	0.146114	0	0.0957178	0	0.389338	0.517849	0.412079	0.682692	0.580769	0.927269	0.72186	0.18107	0.244774		0.261668	21	0.281869	0.0615089		0.677575	0.386183	0.415997	0.0907781		0	0.0424681	0	0.049623	0.538503	0.313577	0.517169	0.42311	0.330917	0.407846					0.262321	10	0.217763
	0.234531	0.030718	0.00662918	0	0.0365391	0.270444	0.0376193	0	0.144373	0	0.103479	0	0.37268	0.528152	0.41631	0.680769	0.634615	0.903916	0.734585	0.205144	0.243775		0.265918	21	0.282311	0.0616054		0.677575	0.392456	0.41665	0.0909205		0.00593497	0.0427758	0	0.0343322	0.55169	0.309181	0.480968	0.417615	0.339464	0.439594					0.262156	10	0.21857
	0.224415	0.0204159	0	0	0.045397	0.287578	0.047355	0	0.140642	0	0.0900464	0	0.360781	0.534423	0.418002	0.688462	0.632692	0.876441	0.733428	0.145484	0.284737		0.263348	21	0.28128	0.0613802		0.677575	0.388662	0.415127	0.0905881		0.0154969	0.0341591	0	0.0398138	0.56268	0.269618	0.469332	0.398932	0.360223	0.415172					0.256543	10	0.214916
	0.229084	0.0112584	0	0	0.0564695	0.309774	0.0470768	0	0.143129	0	0.0795988	0	0.346502	0.560853	0.435771	0.707692	0.644231	0.853088	0.733428	0.148625	0.262757		0.265207	21	0.282927	0.0617397		0.677575	0.391406	0.417558	0.0911187		0.00593497	0.0344668	0	0.0326012	0.558285	0.244708	0.43313	0.393438	0.340686	0.443257					0.248651	10	0.213572
	0.252041	0.0109722	0	0	0.082727	0.342095	0.0451297	0	0.149099	0	0.0819869	0	0.348406	0.562645	0.456925	0.717308	0.65	0.824239	0.725331	0.0816385	0.31471		0.268822	21	0.282479	0.061642		0.677575	0.396741	0.416898	0.0909745		0.0181346	0.0375442	0	0.0328897	0.58466	0.232985	0.430544	0.384645	0.373655	0.427383					0.252244	10	0.215575
	0.255543	0.000956266	0	0	0.111199	0.367407	0.0476332	0	0.157806	0	0.0918373	0	0.347454	0.584596	0.469618	0.713462	0.671154	0.805007	0.740369	0.0753588	0.280741		0.272388	21	0.284019	0.061978		0.677575	0.402004	0.41917	0.0914704		0.0151672	0.0326204	0	0.0331782	0.578066	0.206609	0.409857	0.364863	0.362665	0.473785					0.247681	10	0.216766
	0.242703	0	0.00168014	0	0.138406	0.383372	0.0559781	0	0.152333	0	0.100195	0	0.341266	0.579668	0.485272	0.717308	0.694231	0.800886	0.739213	0.0481457	0.317706		0.276112	21	0.286005	0.0624114		0.677575	0.407501	0.422101	0.09211		0.00692414	0.0261579	0	0.0279851	0.586858	0.183164	0.387877	0.342884	0.380981	0.473785					0.241662	10	0.219368
	0.227528	0.000670105	0.00474386	0	0.162132	0.39116	0.0495803	0	0.151089	0	0.104076	0	0.337458	0.600274	0.492041	0.755769	0.732692	0.80226	0.74731	0.0607058	0.308715		0.282296	21	0.293182	0.0639776		0.677575	0.416626	0.432694	0.0944215		0.00329718	0.014156	0	0.0150023	0.59565	0.189026	0.373655	0.349478	0.398077	0.506754					0.24451	10	0.228555
	0.241146	0	0.00568652	0	0.164663	0.395444	0.0534746	0	0.145866	0	0.103777	0	0.334603	0.585044	0.48781	0.775	0.751923	0.79127	0.733428	0.0366326	0.342684		0.28326	21	0.294332	0.0642286		0.677575	0.418049	0.434391	0.0947919		0.00329718	0.014156	0	0.0121172	0.589056	0.161184	0.362019	0.351676	0.399298	0.533619					0.242642	10	0.231779
	0.234531	0	0.00945724	0	0.1615	0.421924	0.0696081	0	0.135418	0	0.0948223	0	0.335079	0.593107	0.489502	0.798077	0.815385	0.781654	0.741526	0.0900117	0.316708		0.28992	21	0.300079	0.0654826		0.677575	0.427878	0.442872	0.0966426		0.00758356	0.022465	0	0	0.594551	0.149462	0.362019	0.335191	0.433488	0.571473					0.247623	10	0.24063
	0.228306	0	0.0292535	0	0.159285	0.451519	0.0748932	0	0.158801	0	0.0912403	0	0.330795	0.596691	0.505579	0.805769	0.830769	0.80226	0.720703	0.0774522	0.341684		0.295476	21	0.30284	0.0660851		0.677575	0.436079	0.446947	0.0975318		0.0118699	0.0196953	0	0.00721265	0.602244	0.149462	0.373655	0.340686	0.451805	0.581241					0.253787	10	0.244766
	0.229473	0	0.0426866	0	0.155172	0.484229	0.0654357	0	0.169248	0	0.0924343	0	0.335554	0.60117	0.525041	0.817308	0.919231	0.800886	0.734585	0.132925	0.304719		0.305243	21	0.312416	0.0681748		0.677575	0.450493	0.46108	0.100616		0.00527552	0.0246191	0	0.023946	0.604442	0.139204	0.316766	0.327498	0.466458	0.62398					0.253219	10	0.249281
	0.226749	0	0.0412726	0	0.150427	0.514992	0.0634885	0.000285448	0.179696	0	0.0981058	0	0.362684	0.602066	0.54281	0.859615	0.928846	0.831108	0.704508	0.0910587	0.337689		0.31121	21	0.320374	0.0699113		0.677575	0.459299	0.472824	0.103179		0.00329718	0.043699	0	0.0210609	0.605541	0.105502	0.352968	0.329696	0.507976	0.617874					0.258761	10	0.254666
	0.23064	0	0.041744	0	0.132711	0.537967	0.0451297	0	0.170492	0	0.103479	0	0.374108	0.615505	0.567772	0.834615	0.996154	0.855835	0.71839	0.113038	0.317706		0.316918	21	0.330675	0.0721591		0.677575	0.467725	0.488027	0.106496		0.00824302	0.0363133	0	0.0199069	0.607739	0.104037	0.319352	0.317607	0.555598	0.649623					0.261842	10	0.264554
	0.246205	0	0.0384446	0	0.121006	0.561721	0.0417917	0.00342357	0.165019	0	0.110643	0	0.404093	0.611473	0.589349	0.851923	1.01731	0.88331	0.714919	0.0826855	0.324701		0.322286	21	0.339196	0.0740187		0.677575	0.475647	0.500604	0.109241		0.016486	0.0461609	0	0.0187529	0.590155	0.0630086	0.320645	0.311014	0.554377	0.656949					0.257755	10	0.264384
	0.224804	0.0115446	0.0344382	0	0.108035	0.598326	0.0417917	0	0.161537	0	0.115419	0	0.421228	0.619537	0.612618	0.848077	1.06731	0.91628	0.706822	0.119318	0.318706		0.329799	21	0.348459	0.0760401		0.677575	0.486735	0.514274	0.112224		0.0148374	0.0529312	0	0.0230805	0.581363	0.0571474	0.318059	0.319805	0.559261	0.688697					0.261518	10	0.269031
	0.224026	0.00467649	0.01747	0	0.0975957	0.620911	0.0239892	0.00900237	0.154572	0	0.130045	0	0.447406	0.603858	0.624041	0.873077	1.08269	0.921774	0.712606	0.100478	0.352674		0.333376	21	0.355934	0.0776712		0.677575	0.492014	0.525306	0.114631		0.0145077	0.053239	0	0.0161563	0.596749	0.04689	0.307716	0.304419	0.594673	0.654507					0.258886	10	0.27096
	0.227917	0.0124031	0	0	0.0956976	0.631815	0.0114718	0.0100484	0.135169	0	0.13512	0	0.450262	0.597139	0.652811	0.855769	1.10192	0.936886	0.71839	0.142344	0.332693		0.335612	21	0.35977	0.0785083		0.677575	0.495314	0.530968	0.115867		0.0237399	0.0529312	0	0.0150023	0.559383	0.0337021	0.321938	0.311014	0.582463	0.660612					0.256079	10	0.266233
	0.224026	0.0278563	0	0	0.0830433	0.622469	0.00785569	0.0431725	0.132931	0	0.151537	0	0.453118	0.594451	0.662119	0.848077	1.14038	0.957492	0.724174	0.129785	0.359668		0.341055	21	0.363966	0.0794238		0.677575	0.503347	0.537159	0.117218		0.0333018	0.0403139	0	0.0164448	0.540701	0.0337021	0.309009	0.309914	0.592231	0.628864					0.250448	10	0.2597
	0.228695	0.00324562	0	0	0.0678583	0.622079	0.0206512	0.0518894	0.130443	0	0.16288	0	0.45169	0.605202	0.680734	0.875	1.09808	0.965734	0.723017	0.164324	0.360667		0.343437	21	0.362712	0.0791502		0.677575	0.506863	0.535309	0.116814		0.034291	0.0461609	0	0.0181759	0.526414	0.0380983	0.302544	0.312112	0.581241	0.619095					0.247813	10	0.253455
	0.238033	0	0	0	0.06944	0.619354	0.0189823	0.0557248	0.128951	0	0.168253	0	0.455021	0.611026	0.691734	0.848077	1.10192	0.961613	0.736899	0.138158	0.415616		0.345657	21	0.363065	0.0792274		0.677575	0.510139	0.535831	0.116928		0.0154969	0.036621	0	0.0164448	0.511028	0.0424938	0.307716	0.304419	0.560483	0.604442					0.239915	10	0.248567
	0.253208	0	0	0	0.0665928	0.632593	0.00813386	0.0836189	0.121986	0	0.169149	0	0.450738	0.618193	0.705273	0.871154	1.04615	0.94238	0.731115	0.183164	0.37965		0.345862	21	0.356624	0.0778218		0.677575	0.510441	0.526325	0.114853		0.00329718	0.0360055	0	0.0178874	0.496741	0.0380983	0.307716	0.311014	0.550714	0.598337					0.235981	10	0.246232
	0.259045	0	0	0	0.0612148	0.653622	0.0070212	0.0857109	0.111538	0	0.174223	0	0.459305	0.613713	0.719234	0.861538	1.02692	0.938259	0.725331	0.176884	0.418613		0.347247	21	0.355722	0.0776249		0.677575	0.512484	0.524993	0.114563		0.00989161	0.0461609	0	0.0199069	0.480256	0.0146529	0.301251	0.305519	0.52385	0.571473					0.227296	10	0.23616
[truncated: 238 more rows]
[truncated: 33 more columns]

## Sheet: Figure 6J
Figure 6J (Linked to Figure 6I)
[truncated: 74 more rows]

[truncated: 17 more sheets: Figure 7B+S8C, Figure S8B, Figure 7D + Figure 10D, Figure 9D, Figure 9F, Figure S10D, Figure 10B, Figure S11D+S11E, Figure 11A, Figure 11B, Figure 11C, Figure 11D, Figure 11E, Figure 11F, Figure 12B, Figure 12C, Figure 12D]
