# Supplementary material for: Tissue-specific activities of the Fat1 cadherin cooperate to control neuromuscular morphogenesis
Source: PLoS Biol. 2018 May 16;16(5):e2004734. doi: 10.1371/journal.pbio.2004734 (PMC5973635; doi:10.1371/journal.pbio.2004734)
Supplement: S1 Table — (XLSX) [file pbio.2004734.s002.xlsx]

## Sheet: Feuil1
	Line name	Mouse Genome informatics (MGI) name/page link	1st reference	PMID with Link	Type of genetic modification	Locus	Comments	How it is used in this study
1	Fat1-Flox	Fat1tm1.1Fhel	Caruso et al., Plos Genetics 2013	23785297	conditional allele (derived from initial allele Fat1-Floxneo, Fat1tm1Fhel)	Fat1	Exons 24 and 25, encoding the transmembrane domain of Fat1, were Flanked by LoxP sites. The FRT-flanked neo cassette has been deleted.	conditional analysis of Fat1 function
2	Fat1-KO (Fat1-DeltaTM)	Fat1tm1.2Fhel	Caruso et al., Plos Genetics 2013	23785297	knockout allele (derived from the Fat1 Flox allele)	Fat1	This allele is derived from the Fat1-Flox allele by constitutive deletion of the Floxed cassette using a Deleter-cre line. The resulting protein is produced via the secretory pathway, lacks a transmembrane domain, but remains found in membrane fractions. This allele is a null allele	Fat1 knockout phenotypes
3	Fat1-LacZ	Fat1Gt(KST249)Byg	Stryke et al., Nucl. Ac. Res. 2003; Caruso et al., Plos Genetics 2013	23785297	Genetrap (knock-in/knock-out)	Fat1	A genetrap construct (containing a splice acceptor, a transmembrane domain and the beta-galactosidase, followed by a poly A (plus an FRT-flanked Alcaline Phosphatase) was insterted in the Fat1 locus, downstream of exon1, which encodes the first 8 cadherin domains of Fat1 extracellular domain. The resulting Fat1-LacZ fusion protein is non functional, and most-of it is retained in the Golgi apparat…	1) Fat1 knockout phenotypes; 2) LacZ expression is used as a reporter of Fat1 expression
4	GDNF-LacZ	Gdnftm1Rosl	Moore MW, et al. Nature 1996	8657308	Knock-in/knock-out	Gdnf	A lacZ gene followed by a neomycin cassette was inserted in frame after the codon corresponding to amino acid 102 of Gdnf. This allele expresses a fusion protein consisting of the first 102 amino acids of GDNF fused to beta-galactosidase, and is a null allele of Gdnf	1) LacZ expression is uasd as a marker of CM muscle progenitors and plexus mesenchyme. 2) Gdnf heterozygocity enhances the MN specification phenotypes of Fat1 mutants
5	Met-d	Mettm1Cpo	Maina et al., Cell, 1996	8898205	Knock-in/knock-out	Met	a cDNA encoding the transmembrane plus intracellular domain of human Met, in which 2 mutations Y->F ( Y1349F and Y1356F) abolish signaling activity, has been inserted in the mouse genome at the Met locus, in frame with the endogenous mouse extracellular domain. This exogenous intracellular domain substitutes the endogenous one, thus disrupting Met signaling activity, and causing phenotypes as sev…	Met knockout phenotype : 1) absence of migratory muscles; 2) motor neuron specification and survival defects in the spinal cord
6	Olig2-cre	Olig2tm1(cre)Tmj	Dessaud et al., Nature 2007	18046410	Knock-in/knock-out	Olig2	In this allele, exon2 of the mouse Olig2 gene has been replaced with the CRE recombinase sequence. This mutation inactivates the Olig2 gene, and allows CRE to be expressed in the domain of Olig2 expression, including motor neuron progenitors in the spinal cord.	Motor neuron-specific CRE
7	Prx1-cre	Tg(Prrx1-cre)1Cjt	Logan M, et al., Genesis 2002	12112875	transgenic	not identified	In the transgenic construct, expression of the CRE recombinase is driven by an enhancer sequence of the Prrx1 gene. Cre expression is expressed in the limb bud mesenchyme and in the ventral trunk mesenchyme	Mesenchyme-specific CRE
8	Pax3-cre	Pax3tm1(cre)Joe	Engleka, et al., Dev.Biol 2005	15882581	Knock-in/knock-out	Pax3	In this allele, exon 1 of the mouse Pax3 gene has been replaced by the sequence of the CRE recombinase. This allele behaves as a Pax3 null allele, and allows CRE to be expressed in the domain of Pax3 expression, including myogenic progenitors in the trunk, and neural crest cells at craniofacial and trunk levels.	CRE-mediated deletion in myogenic progenitors and lineage
9	Wnt1-cre	Tg(Wnt1-cre)11Rth	Danielian PS, et al., Curr. Biol. 1998	9843687	transgenic	not identified	In this line, expression of the CRE recombinase is driven by the Wnt1 promoter and by a Wnt1 enhancer responsible of Wnt1 expression in the midbrain and the dorsal neural tube midline.	CRE-mediated deletion in the Dorsal neural tube midline and Neural crest cell-specific lineages
10	pdgfra-cre/ERT2	Tg(Pdgfra-cre/ERT2)1Wdr	Rivers LE, et al., Nat. Neurosci. 2008	18849983	BAC transgenic	not identified	mouse PAC clone (RPCI21-546M3) containing the Pdgfra gene was modified by inserting the Tamoxifen-inducible Cre/ERT2 sequence at the ATG of pdgfra, in place of exon 1. This results in expression of Cre/ERT2 in the domain of pdgfra expression, including a lineage of limb mesenchyme.	Tamoxifen-inducible CRE-mediated deletion in the pdgfra-derived mesenchymal lineage
11	R26-YFP	Gt(ROSA)26Sortm1(EYFP)Cos	Srinivas S, et al., BMC Dev Biol 2001	11299042	Knock-in/knock-out	Rosa26 (Gt(ROSA)26)	The Rosa26 locus corresponds to an ubiquitously expressed gene, and is easily targetable, without phenotypical consequences. In this ligne, a Lox-STOP-Lox Cassette, followed by the YFP sequence, was knocked in the Rosa26 gene. This allows YFP to be expressed in any cell, provided that the Lox-STOP-Lox Cassette is excised by CRE-mediated recombination	Reporter of CRE mediated deletion (YFP positive cells)
12	Pea3-nlsLacZ	Etv4tm1Arbr	Livet et al., Neuron 2002	12372283	Knock-in/knock-out	Etv4	In this allele, a portion of exon 6 and all of exons 7 through 11 of the mouse Etv4 gene were replaced with a cassette containing IRES-NLS-lacZ followed by a polyadenylation signal and neo gene. This results in a null allele of Etv4, and LacZ expression follows that of endogenous Etv4	Etv4 knockout phenotype (in the developing spinal cord)
13	MLC3F-2E-LavZ	Tg(Myl1-lacZ)1Ibdml	Kelly R, et al. J Cell Biol 1995	7721942	transgenic	not identified	In the transgenic construct, the 2E enhancer of the MLC3F gene was used to drive expression of an NLS-LacZ reporter (nuclear localised). Used as a genetic marker of differenciated muscle fibers
14	Etv4-GFP	Tg(Etv4/EGFP)4Fhel	Lamballe et al., J. Neuroscience 2011	21813676	BAC transgenic	not identified	The transgenic construct is a BAC containing the entire Etv4 Locus with all regulatory regions, in which GFP was inserted in place of exons 9 to 13 of the exogenous locus to produce a chimeric Etv4-GFP protein. GFP expression faithfully reproduces the Etv4 expression domain	GFP expression in the Etv4 expression domain, including CM-innervating motor neurons
15	HB9-GFP	Tg(Hlxb9-GFP)1Tmj	Wichterle H et al., Cell 2002	12176325	transgenic	not identified	in the transgenic construct regulatory regions of the Hb9 gene were used to drive GFP expression. Used as a genetic marker of motor neurons	GFP expression in all somatic motor neurons
16	ActFlpe	Tg(ACTFLPe)9205Dym	Rodrigez CI et al., Nat Genet 2000	10835623	transgenic	not identified	in the transgenic construct, regulatory sequences of the human ACTB gene were used to drive expression of the Flpe recombinase. This line is used to excise Frt-Flanked sequences	germline deletion of the FRT-neo-FRT cassette in the Fat1-Floxneo allele
17	Myf5-cre	Myf5tm3(cre)Sor	Tallquist MD, et al., Development. 2000	11060232	Knock-in/knock-out	Myf5	A cre cDNA was inserted in the 5'UTR of the Myf5 gene. An adjacent loxP-flanked neomycin cassette was removed by Cre- mediated recombination. This allele is used for cre-mediated ablation in determined myogenic progenitors.	genetic ablation of the myogenic lineage
18	R26-DTA	Gt(ROSA)26Sortm2(DTA)Riet	Brockschnieder D, et al., Genesis. 2006	16791847	Knock-in/knock-out	Rosa26 (Gt(ROSA)26)	In this ligne, a Lox-LacZ-(STOP)-bPA-Lox Cassette, followed by the DTA cDNA, was knocked in the Rosa26 gene. This allows diphtheria toxin A (DTA) to be expressed upon CRE-mediated recombination. DTA is cell autonomoulsy toxic, so cells expressing DTA die. Cells in which recombination did not occur express the LacZ reporter gene.	genetic ablation of the myogenic lineage
