# Supplementary material for: Tissue-specific activities of the Fat1 cadherin cooperate to control neuromuscular morphogenesis
Source: PLoS Biol. 2018 May 16;16(5):e2004734. doi: 10.1371/journal.pbio.2004734 (PMC5973635; doi:10.1371/journal.pbio.2004734)
Supplement: S2 Table — (XLSX) [file pbio.2004734.s003.xlsx]

## Sheet: Feuil1
Antigen	name antibody	catalog number	provider	RRID	species	isotype	Antigen retrieval	dilution	2nd antibody	imaging
PAX7	PAX7 (supernatant)	PAX7 (supernatant)	DSHB	AB_2299243	mouse	IgG1	yes, Citrate buffer pH 6.0, 10-30 minutes	1/20th	goat-anti-mouse-IgG1-Alexa conjugated	Fluorescence
Neurofilament	2H3 (bioreactor)	2H3 (bioreactor)	DSHB	AB_531793	mouse	IgG1	with or without, Citrate buffer pH 6.0, 10-30 minutes	1/300	goat-anti-mouse-HRP	DAB
Neurofilament	Ab1987	Ab1987	Millipore	AB_91201	rabbit	IgG	with or without Citrate buffer pH 6.0, 10-30 minutes	1/200	donkey-anti-rabbit-Alexa-conjugated	Fluorescence
MYH1 (myosin heavy chain, type I) (http://dshb.biology.uiowa.edu/myosin-sarcomere)	MF20 (bioreactor)	MF20 (bioreactor)	DSHB	AB_2147781	mouse	IgG2b	with or without, Citrate buffer pH 6.0, 10-30 minutes	1/300	goat-anti-mouse-IgG2b-Alexa-647-conjugated	Fluorescence
GFP	A11122	A11122	Thermofisher Scientific	AB_10073917	rabbit		NO	1/200	donkey-anti-rabbit-Alexa-conjugated	Fluorescence
GFP	GFP-1020	GFP-1020	Aves	AB_10000240	Chick	IgY	NO	1/200	donkey-anti-Chick-Alexa-conjugated	Fluorescence
β-galactosidase	ab9361	ab9361	Abcam	AB_307210	Chick	IgY	with or without, Citrate buffer pH 6.0, 5-10 minutes	1/200	donkey-anti-Chick-Alexa-conjugated	Fluorescence
cleaved Caspase3 (asp175)	#9961	#9961	cell signaling	AB_331441	rabbit	IgG	with or without, Citrate buffer pH 6.0, 10-30 minutes	1/100	donkey-anti-rabbit-Alexa-conjugated	Fluorescence
FAT1 (extracellular domain)	HPA001869	HPA001869	Sigma	AB_1078818	rabbit	IgG	with or without, Citrate buffer pH 6.0, 10 minutes	1/50th	donkey-anti-rabbit-Alexa-conjugated	Fluorescence
Clusterin	Clusterin-β (M-18)/ref sc-6420	sc-6420	Santacruz	AB_2083323	goat	IgG	NO		donkey-anti-goat-Alexa-conjugated	Fluorescence
Islet1/2	39.4D5 (supernatant)	39.4D5 (supernatant)	DSHB	AB_2314684	mouse	IgG2b	with or without, Citrate buffer pH 6.0, 10-30 minutes	1/100	goat-anti-mouse-IgG2b-Alexa-488-conjugated	Fluorescence
Tcf4	anti-TCF4 antibdoy, clone 6H5-3	05-511	Merc-Millipore	AB_309772	mouse	IgG2a	with or without, Citrate buffer pH 6.0, 5-10 minutes	1/100	Goat-anti-mouse-IgG2a-Alexa-conjugated	Fluorescence
tenascinC	Tenascin C Antibody (clone MTn-12)	MA1-26778	Thermofisher Scientific	AB_2256026	Rat	IgG1	NO	1/200	Donkey-anti-Rat-Alexa-conjugated	Fluorescence
Pdgfrα	Purified Rat anti-mouse CD140a - clone APA5	558774	BD Biosciences	AB_397117	Rat		NO	1/250	Donkey-anti-Rat-Alexa-conjugated	Fluorescence
target protein	name of reagent	catalog number	provider	RRID			Antigen retrieval	dilution
F-actin	phalloidin (Alexa-647-conjugated)	A22287	Thermofisher Scientific	AB_2620155			NO	1/40 (when resusp according to manufacturer's instructions)
AChR (Acetylcholine receptor)	alpha-Bungarotoxin (Alexa-488-conjugated)	B13422	Thermofisher Scientific				NO	1/1000 (when resusp according to manufacturer's instructions)
